# Supplementary material for: Sample size calculation for a NanoString GeoMx spatial transcriptomics experiment to study predictors of fibrosis progression in non-alcoholic fatty liver disease
Source: Sci Rep. 2023 Jun 2;13:8943. doi: 10.1038/s41598-023-36187-0 (PMC10238473; doi:10.1038/s41598-023-36187-0)
Supplement: Supplementary file 2 — Supplementary Tables. [file 41598_2023_36187_MOESM2_ESM.xlsx]

## Sheet: Table S1
Table S1. Top 500 genes with enriched expression in the fibrotic niche
DESeq2 with patient as fixed effect co-variate on pseudobulk tissue made by summing up expression across fibrotic niche spots and hepatocyte spots in reference Visium samples adjacent to hepatocellular carcinoma in the Wu et al. 2021 data set
GeneSymbol	baseMean	log2FoldChange	lfcSE	stat	pvalue	padj
JCHAIN	1594.99	3.36412	0.216059	15.5703	1.15775e-54	2.25807e-50
PTGDS	1460.53	3.65515	0.290864	12.5665	3.22497e-36	3.14499e-32
IGKC	30790.9	3.16485	0.255689	12.3777	3.44975e-35	2.2428e-31
MFGE8	169.498	3.4177	0.277499	12.3161	7.42075e-35	3.61836e-31
MYH11	131.105	5.06356	0.419799	12.0619	1.67916e-33	5.8957e-30
MGP	562.571	3.69472	0.306475	12.0555	1.81369e-33	5.8957e-30
IGLC2	8316	3.52959	0.306146	11.5291	9.41277e-31	2.62267e-27
IGLC3	1869.01	3.84572	0.335314	11.469	1.88786e-30	4.47796e-27
FLNA	620.578	2.64619	0.230882	11.4612	2.06633e-30	4.47796e-27
CRIP1	46.8295	3.89967	0.344651	11.3148	1.10805e-29	2.16114e-26
NOTCH3	83.9867	3.22214	0.298629	10.7898	3.84829e-27	6.82337e-24
FRZB	84.7793	2.92526	0.280727	10.4203	2.0033e-25	3.25603e-22
CCDC80	107.153	2.91995	0.284689	10.2567	1.1047e-24	1.6574e-21
VIM	1973.52	2.46208	0.240458	10.2391	1.32436e-24	1.84503e-21
IGHG2	1005.69	3.64267	0.359054	10.1452	3.48105e-24	4.5263e-21
IGHG1	6179.8	3.41696	0.34377	9.93967	2.79761e-23	3.41028e-20
CSPG4	35.2159	4.06989	0.420536	9.67788	3.74399e-22	4.29546e-19
S100A4	303.82	2.05295	0.215092	9.54452	1.36733e-21	1.48158e-18
IGHA1	7883.26	2.75399	0.289812	9.50269	2.04536e-21	2.09961e-18
TPM2	239.439	3.00317	0.317734	9.45181	3.33007e-21	3.24748e-18
IGHG3	9139.99	3.33062	0.35513	9.37858	6.6867e-21	6.21035e-18
VWF	316.557	2.80882	0.300661	9.34215	9.43945e-21	8.3685e-18
PODXL	60.5016	2.9031	0.31185	9.30928	1.28699e-20	1.09137e-17
SPARCL1	337.001	3.20264	0.345146	9.27908	1.70943e-20	1.38919e-17
SOD3	249.076	3.43479	0.372309	9.22564	2.81862e-20	2.19897e-17
SCGB3A1	391.981	3.43092	0.372595	9.20818	3.31708e-20	2.48832e-17
EMP1	110.212	2.87175	0.316795	9.06501	1.24592e-19	9.00017e-17
GSTP1	569.621	1.99354	0.22091	9.02422	1.8098e-19	1.26065e-16
GJA5	32.1537	4.37546	0.488358	8.95953	3.26053e-19	2.12617e-16
KLF2	481.059	2.43691	0.272001	8.9592	3.27037e-19	2.12617e-16
S100A6	1184.48	2.41446	0.271085	8.90665	5.25958e-19	3.30913e-16
CDH11	26.7561	3.78284	0.43039	8.78933	1.50448e-18	9.1698e-16
OGN	38.6484	4.15341	0.475424	8.73624	2.41003e-18	1.4244e-15
PARM1	25.5872	4.0217	0.460907	8.72561	2.6476e-18	1.51879e-15
IGHG4	26398.4	3.07269	0.352758	8.71049	3.02565e-18	1.68606e-15
RCAN2	50.7925	3.11401	0.357767	8.70403	3.20289e-18	1.73526e-15
LMOD1	39.4108	3.5513	0.412069	8.61823	6.79986e-18	3.58445e-15
ADAMTS1	275.656	2.69063	0.313307	8.58783	8.86244e-18	4.54157e-15
HLA-DQA1	191.145	2.00879	0.233988	8.58503	9.08128e-18	4.54157e-15
CCL19	356.44	3.38198	0.395087	8.56009	1.12775e-17	5.49892e-15
F13A1	28.2237	3.56068	0.418051	8.51735	1.63249e-17	7.76586e-15
NTRK2	33.6983	4.04671	0.477214	8.47986	2.25468e-17	1.04703e-14
NBL1	107.539	2.87493	0.34155	8.41729	3.85285e-17	1.74758e-14
CD52	207.749	2.47734	0.29584	8.37391	5.57381e-17	2.47072e-14
SNCG	63.4579	3.19826	0.383507	8.33952	7.45951e-17	3.23312e-14
EFEMP1	178.041	3.24768	0.38968	8.33422	7.80098e-17	3.30762e-14
DPYSL3	42.3107	2.79766	0.336157	8.32247	8.61457e-17	3.57486e-14
TAGLN	923.655	3.06377	0.370124	8.27766	1.25614e-16	5.10412e-14
RERGL	41.1344	3.99001	0.482239	8.27393	1.29612e-16	5.1591e-14
SMOC2	56.0753	3.434	0.415358	8.26757	1.3672e-16	5.23187e-14
HLA-DQB1	276.662	1.80815	0.218706	8.26749	1.36806e-16	5.23187e-14
JAG1	122.335	2.51799	0.304677	8.26447	1.40319e-16	5.24057e-14
FLNC	32.7197	4.22883	0.511797	8.26271	1.42407e-16	5.24057e-14
MZB1	301.076	2.9724	0.360688	8.24093	1.70883e-16	6.17204e-14
SPON1	35.8141	3.44692	0.424135	8.12694	4.40274e-16	1.56129e-13
CD79A	61.1286	2.76526	0.341349	8.10099	5.45138e-16	1.89864e-13
CNN1	39.126	4.03801	0.499887	8.07783	6.59305e-16	2.25598e-13
SLIT3	58.4647	3.17446	0.393909	8.05887	7.70024e-16	2.5894e-13
ADRA2A	28.7298	3.4495	0.429703	8.02765	9.93552e-16	3.28445e-13
C7	1699.9	2.54723	0.317476	8.02338	1.02878e-15	3.34422e-13
CRISPLD2	163.021	2.20886	0.275447	8.0192	1.0644e-15	3.38011e-13
SCN7A	20.2995	3.71794	0.463697	8.01804	1.07448e-15	3.38011e-13
IGHA2	1388.97	2.99998	0.374375	8.01332	1.11652e-15	3.45661e-13
EHD2	189.515	2.30597	0.28937	7.96891	1.60074e-15	4.87825e-13
DES	27.9354	3.91874	0.492115	7.96305	1.67852e-15	5.0366e-13
RRAD	88.0471	3.33517	0.419221	7.95564	1.78206e-15	5.26625e-13
ANXA1	232.279	2.08174	0.261769	7.95258	1.82674e-15	5.31773e-13
PMEPA1	60.0552	2.6704	0.337476	7.91288	2.5151e-15	7.16915e-13
FAM129A	33.1728	3.14369	0.39734	7.91183	2.53625e-15	7.16915e-13
CD27	49.7953	2.81681	0.356334	7.90499	2.67953e-15	7.46592e-13
FBLN2	96.732	3.28805	0.417085	7.88342	3.18547e-15	8.75063e-13
CXCR4	335.344	2.37858	0.301995	7.87623	3.37401e-15	9.13983e-13
CAVIN1	328.311	2.47339	0.315153	7.84824	4.21914e-15	1.12726e-12
AQP1	277.781	2.64733	0.338755	7.81488	5.50165e-15	1.45006e-12
COL16A1	84.103	2.89639	0.371719	7.79189	6.60136e-15	1.71671e-12
HSPB7	20.4424	4.14461	0.535213	7.74386	9.6447e-15	2.47513e-12
LGALS2	156.283	2.76256	0.359333	7.68802	1.49424e-14	3.74029e-12
INMT	644.08	2.13767	0.278057	7.68789	1.49581e-14	3.74029e-12
HLA-DPB1	743.587	1.56385	0.203791	7.67381	1.66961e-14	4.12203e-12
CCL21	724.151	2.77296	0.36542	7.58841	3.23853e-14	7.89553e-12
CYBA	766.733	1.57184	0.208658	7.53313	4.95395e-14	1.19286e-11
ITGA3	44.936	2.6869	0.356951	7.52737	5.17715e-14	1.23141e-11
MFAP2	30.1459	3.56715	0.474382	7.51956	5.49624e-14	1.29155e-11
CORO1A	207.709	1.99132	0.265066	7.51255	5.7985e-14	1.34636e-11
KRT19	135.127	3.00683	0.40044	7.50882	5.96615e-14	1.36899e-11
TBC1D10C	83.3428	2.11053	0.282487	7.47124	7.94451e-14	1.78763e-11
CRYAB	98.988	2.7616	0.369655	7.47075	7.97396e-14	1.78763e-11
FCER1A	39.1314	3.2385	0.433723	7.46676	8.21951e-14	1.82174e-11
ANTXR1	60.9968	2.38085	0.319305	7.45636	8.89485e-14	1.92866e-11
LHFPL6	112.068	2.34773	0.314865	7.45628	8.89967e-14	1.92866e-11
SEMA3G	16.4536	3.8476	0.516953	7.44284	9.85462e-14	2.11214e-11
LTBP4	374.043	2.17384	0.292375	7.43511	1.04481e-13	2.21501e-11
LBH	177.617	2.27551	0.306236	7.43056	1.08136e-13	2.26783e-11
DKK3	116.646	2.22978	0.300629	7.41706	1.19746e-13	2.46877e-11
CHD3	83.3998	2.21545	0.298719	7.41651	1.20249e-13	2.46877e-11
CXorf36	23.3502	3.18357	0.430175	7.40064	1.35526e-13	2.75344e-11
TUBA1A	202.679	2.02494	0.273813	7.39534	1.41043e-13	2.83598e-11
IFI27L2	143.488	2.29573	0.310722	7.38836	1.4865e-13	2.95845e-11
EMP3	182.309	1.83917	0.249787	7.36294	1.79902e-13	3.54426e-11
FBLN1	570.851	3.61808	0.495956	7.29517	2.98292e-13	5.8179e-11
SULF1	41.1608	2.90787	0.399758	7.27407	3.48823e-13	6.69502e-11
PPP1R14A	104.272	2.14234	0.294538	7.27356	3.50129e-13	6.69502e-11
APCDD1	54.6224	3.44922	0.475556	7.25301	4.07596e-13	7.7182e-11
NEGR1	13.8363	4.50159	0.625771	7.19367	6.30713e-13	1.1815e-10
MYL9	1740.49	2.42811	0.337589	7.19252	6.36061e-13	1.1815e-10
MXRA8	129.9	2.28298	0.317789	7.18396	6.77226e-13	1.24609e-10
CD34	37.9118	2.93346	0.408669	7.17809	7.06898e-13	1.28854e-10
MTHFD2	43.7683	2.52789	0.352429	7.17276	7.35022e-13	1.32398e-10
MAMDC2	20.7019	3.3834	0.471761	7.17185	7.3992e-13	1.32398e-10
GAS1	40.3712	2.62166	0.366304	7.15706	8.24255e-13	1.46148e-10
SELENOM	476.995	2.16554	0.303344	7.13889	9.40854e-13	1.65319e-10
LAPTM5	494.28	1.54591	0.216892	7.12755	1.02169e-12	1.7792e-10
AEBP1	1588.31	2.93142	0.411804	7.11848	1.09126e-12	1.88354e-10
IGSF10	23.1346	3.52906	0.496049	7.11433	1.12461e-12	1.92407e-10
C11orf96	359.723	2.24594	0.316856	7.08821	1.35858e-12	2.30415e-10
GYPC	201.54	1.67034	0.237214	7.04152	1.90149e-12	3.19712e-10
FXYD2	203.213	2.78327	0.39614	7.02598	2.12575e-12	3.51227e-10
BICC1	38.893	2.43134	0.346095	7.02508	2.13948e-12	3.51227e-10
CKB	131.247	2.07794	0.295798	7.02485	2.14295e-12	3.51227e-10
KRT7	172.067	2.11461	0.30188	7.0048	2.47342e-12	4.00774e-10
PKM	163.516	1.78522	0.254883	7.00407	2.48634e-12	4.00774e-10
JAML	82.7569	2.17766	0.312496	6.9686	3.20104e-12	5.11746e-10
DPT	316.081	3.457	0.497109	6.95421	3.54551e-12	5.62209e-10
FLRT2	42.2812	2.24888	0.323706	6.94729	3.72367e-12	5.85698e-10
EBF1	15.5511	3.75314	0.540386	6.9453	3.77667e-12	5.89282e-10
TMSB10	3744.64	1.4982	0.217923	6.8749	6.20345e-12	9.60255e-10
NFATC4	36.7489	2.77888	0.404845	6.86407	6.69267e-12	1.02783e-09
TESC	53.3808	2.3982	0.350032	6.85137	7.31438e-12	1.11453e-09
RGS1	127.297	2.10716	0.307663	6.84892	7.4409e-12	1.12502e-09
SLC5A1	31.4558	3.19671	0.467313	6.84063	7.8847e-12	1.18295e-09
COL8A1	19.469	3.60399	0.527087	6.83755	8.05574e-12	1.19834e-09
SFRP5	111.224	2.80733	0.410633	6.83659	8.11015e-12	1.19834e-09
FMOD	114.767	2.53783	0.373502	6.79469	1.08549e-11	1.59183e-09
ACTA2	531.883	2.53211	0.373069	6.78726	1.14287e-11	1.66347e-09
C2orf40	66.982	3.23888	0.478231	6.77263	1.26463e-11	1.82706e-09
DERL3	75.7912	2.64926	0.391486	6.76718	1.31317e-11	1.88324e-09
VSIR	144.476	1.85062	0.273988	6.75439	1.43441e-11	2.0421e-09
FABP4	58.9001	3.38085	0.500779	6.75119	1.4664e-11	2.07249e-09
PHLDB1	64.6267	2.12612	0.315326	6.74262	1.55557e-11	2.16713e-09
CYS1	28.6506	2.9415	0.438527	6.70769	1.97735e-11	2.73519e-09
LGALS3	143.727	2.01377	0.30035	6.70475	2.01746e-11	2.77103e-09
PLVAP	69.738	2.51474	0.375265	6.70124	2.06656e-11	2.81861e-09
NRGN	31.8793	2.79965	0.418443	6.69063	2.22219e-11	3.00984e-09
HLA-DMA	272.722	1.52974	0.22908	6.67774	2.42651e-11	3.2639e-09
MEGF6	86.3211	2.16063	0.323964	6.66935	2.56934e-11	3.43236e-09
MRVI1	41.509	2.961	0.445202	6.65092	2.91275e-11	3.86465e-09
PI16	12.4118	4.33707	0.653308	6.63863	3.16619e-11	4.17252e-09
CXCL1	38.6265	2.89055	0.43682	6.61727	3.65902e-11	4.78964e-09
ATP2A3	157.337	2.16658	0.327653	6.61241	3.78112e-11	4.90574e-09
SGCA	67.3456	2.44571	0.369904	6.61175	3.79802e-11	4.90574e-09
IGFBP5	325.462	2.48375	0.375948	6.60663	3.93171e-11	5.04501e-09
PTP4A3	34.5955	2.54902	0.385982	6.60398	4.00274e-11	5.10258e-09
CAPG	66.8542	2.04736	0.31013	6.60162	4.06699e-11	5.15081e-09
MAP1B	58.7198	2.69381	0.409279	6.58183	4.64694e-11	5.80987e-09
AIF1L	23.8509	3.25261	0.494363	6.57941	4.7233e-11	5.86772e-09
CD3D	68.7458	1.99298	0.303122	6.57484	4.87045e-11	6.01223e-09
MS4A1	36.967	2.64124	0.401822	6.57316	4.92582e-11	6.04234e-09
PDGFRB	146.402	1.71296	0.26198	6.53851	6.21342e-11	7.57416e-09
LTBP2	94.5671	2.69182	0.411919	6.53484	6.3678e-11	7.71414e-09
CD48	78.8803	1.80983	0.277073	6.53196	6.49156e-11	7.78752e-09
LTC4S	93.2399	2.17202	0.332542	6.53157	6.50824e-11	7.78752e-09
LAMC3	217.574	2.68971	0.412228	6.52483	6.80803e-11	8.09658e-09
PLPP2	46.7179	2.30177	0.353632	6.50895	7.56771e-11	8.94549e-09
CRIP2	310.592	1.84035	0.282862	6.50617	7.70928e-11	9.03686e-09
CD24	279.635	2.06196	0.316951	6.50561	7.73767e-11	9.03686e-09
AC011139.1	24.1632	3.42867	0.528291	6.49011	8.57726e-11	9.95779e-09
HLA-DRB1	810.411	1.60948	0.248633	6.47331	9.58818e-11	1.10656e-08
CLDN10	53.9021	2.7561	0.426299	6.46519	1.01173e-10	1.16075e-08
IGLL5	29.2831	3.50942	0.543328	6.45912	1.0531e-10	1.20115e-08
PODN	104.486	2.39876	0.371506	6.45685	1.06902e-10	1.21222e-08
EDIL3	18.3303	3.52026	0.545519	6.45304	1.09626e-10	1.23592e-08
SBSPON	8.1961	5.25599	0.816209	6.43952	1.1985e-10	1.33575e-08
HDGFL3	37.9146	2.3916	0.371718	6.43391	1.24363e-10	1.37817e-08
S100A11	324.287	1.48193	0.230441	6.43086	1.2688e-10	1.39812e-08
IL7R	100.969	2.38436	0.37126	6.42235	1.34188e-10	1.47034e-08
ATP1A2	12.1633	3.33675	0.520441	6.41139	1.44196e-10	1.57118e-08
TPSB2	62.2977	2.59667	0.406411	6.38927	1.66681e-10	1.80608e-08
RAC2	78.7149	1.93613	0.304398	6.36052	2.01076e-10	2.14485e-08
KCTD12	159.7	2.0605	0.323959	6.36039	2.01244e-10	2.14485e-08
SHISA3	10.7637	3.55362	0.558862	6.35867	2.03502e-10	2.15712e-08
CPNE5	18.6933	2.88879	0.454961	6.34954	2.15953e-10	2.27673e-08
RGS2	156.955	2.30782	0.363559	6.34784	2.18363e-10	2.28976e-08
TRAC	142.026	2.03636	0.321151	6.34082	2.28539e-10	2.38365e-08
SFXN3	63.7657	2.17568	0.343595	6.33211	2.41826e-10	2.50881e-08
FXYD5	261.809	1.51118	0.23892	6.32506	2.53135e-10	2.61224e-08
PDGFA	33.6842	2.32625	0.368345	6.3154	2.69463e-10	2.76611e-08
ACKR1	24.9454	3.48336	0.551877	6.31183	2.7575e-10	2.81583e-08
HLA-DRA	2789.44	1.1947	0.189583	6.30172	2.94363e-10	2.97474e-08
ISLR	178.346	2.17458	0.34545	6.29492	3.07562e-10	3.09211e-08
IGFBP6	207.391	2.62874	0.418037	6.2883	3.20962e-10	3.21028e-08
ARL4C	91.8069	1.94641	0.310767	6.26323	3.7709e-10	3.73339e-08
TMEM159	43.728	2.53133	0.404531	6.25745	3.91311e-10	3.85461e-08
TCF4	151.808	1.93908	0.310186	6.25135	4.06926e-10	3.96834e-08
MFAP4	485.204	2.95922	0.473852	6.24503	4.23715e-10	4.09116e-08
PLCXD3	32.4059	2.45067	0.3927	6.24057	4.35982e-10	4.18887e-08
CCL5	241.338	1.70906	0.27424	6.23199	4.60532e-10	4.40305e-08
GEM	68.4596	2.25327	0.362237	6.22044	4.95755e-10	4.71668e-08
METRNL	83.8929	1.76322	0.284303	6.20191	5.57834e-10	5.28155e-08
SCRN1	20.7779	2.59887	0.420333	6.18288	6.2942e-10	5.87379e-08
SOX17	22.347	2.53743	0.410809	6.17667	6.54657e-10	6.08021e-08
WNT7B	6.86775	4.20486	0.681752	6.16773	6.92761e-10	6.40361e-08
THBS1	409.508	1.69264	0.274511	6.16601	7.0034e-10	6.41288e-08
MOXD1	19.8781	3.16838	0.515854	6.14201	8.1483e-10	7.42638e-08
COX7A1	223.844	2.11605	0.345012	6.13325	8.60992e-10	7.8106e-08
RERG	22.2403	2.56114	0.418953	6.1132	9.76533e-10	8.7771e-08
COL14A1	134.688	2.22467	0.364924	6.09627	1.08574e-09	9.61825e-08
EFEMP2	133.871	1.71401	0.281209	6.09515	1.09337e-09	9.61825e-08
FIBIN	25.7499	3.0426	0.499201	6.09494	1.09478e-09	9.61825e-08
TPM4	214.709	1.49895	0.246509	6.08068	1.19671e-09	1.04667e-07
THY1	103.897	2.17673	0.358504	6.07171	1.26558e-09	1.10196e-07
HCST	166.895	1.79625	0.295907	6.07032	1.27656e-09	1.10658e-07
HSPB2	48.6337	2.52555	0.417858	6.04405	1.50296e-09	1.29707e-07
HES4	85.0056	2.07414	0.3433	6.04175	1.52448e-09	1.3092e-07
PDLIM4	15.0249	2.94102	0.486834	6.04112	1.53044e-09	1.3092e-07
VCAN	37.3949	2.27618	0.3773	6.03282	1.61124e-09	1.3723e-07
PLAC9	208.201	2.62621	0.435701	6.02755	1.66467e-09	1.41164e-07
NRIP2	7.95719	4.0801	0.677105	6.0258	1.68278e-09	1.42082e-07
CLMP	10.8911	3.50226	0.581593	6.02183	1.72453e-09	1.44357e-07
TUBB6	57.2008	2.45445	0.408128	6.01393	1.81083e-09	1.49122e-07
EVA1B	152.503	1.4599	0.242757	6.01382	1.81203e-09	1.49122e-07
NFASC	69.37	2.20165	0.366257	6.01121	1.84144e-09	1.50906e-07
ADRA2C	10.4695	3.67795	0.61211	6.00864	1.87088e-09	1.52676e-07
EVA1C	33.5919	2.41484	0.402859	5.99427	2.04403e-09	1.65422e-07
LYZ	557.252	1.45076	0.242208	5.98973	2.10186e-09	1.68703e-07
MCAM	103.67	2.4227	0.404622	5.98758	2.12992e-09	1.70254e-07
SSPN	32.3467	4.03707	0.675206	5.97901	2.24498e-09	1.78719e-07
WNK2	28.6468	2.39237	0.400174	5.97832	2.25453e-09	1.78749e-07
SLC22A17	39.6793	2.07768	0.347821	5.97341	2.32341e-09	1.83212e-07
ISG20	78.5999	1.75532	0.293878	5.97298	2.3296e-09	1.83212e-07
LSP1	117.937	1.70472	0.285959	5.96142	2.50058e-09	1.95085e-07
CYBRD1	191.902	2.08291	0.350185	5.94802	2.71398e-09	2.10891e-07
CACNA1C	11.6898	3.11201	0.523859	5.94054	2.84082e-09	2.19001e-07
GRASP	98.0406	1.78584	0.300754	5.93787	2.88749e-09	2.21723e-07
GABRP	22.7576	2.94957	0.497801	5.92519	3.11942e-09	2.37661e-07
ADGRA2	76.7003	2.02523	0.341871	5.92395	3.14291e-09	2.38518e-07
COL15A1	25.0017	3.23337	0.545965	5.9223	3.17466e-09	2.39994e-07
CD69	54.4098	2.21619	0.37463	5.91567	3.30522e-09	2.489e-07
NPNT	36.2558	3.28377	0.555995	5.90611	3.50273e-09	2.62759e-07
P2RY8	17.2989	2.79338	0.473077	5.9047	3.53283e-09	2.64001e-07
IGFBP7	2532.19	1.66047	0.281457	5.89956	3.64475e-09	2.71325e-07
SH3BGRL3	549.195	1.18073	0.20039	5.89218	3.8113e-09	2.82645e-07
GZMM	39.8223	2.03884	0.346354	5.88659	3.94242e-09	2.91261e-07
FAM107A	22.9972	2.83648	0.481934	5.88562	3.9656e-09	2.91868e-07
FSTL3	150.279	1.86113	0.316339	5.88334	4.0206e-09	2.94804e-07
PECAM1	200.791	1.76397	0.300518	5.86977	4.36391e-09	3.17589e-07
C12orf75	44.2034	2.28243	0.389178	5.86474	4.49849e-09	3.26085e-07
NEXN	53.1299	2.85427	0.486809	5.86323	4.53961e-09	3.26718e-07
LDB3	7.46895	3.65772	0.62574	5.84543	5.05254e-09	3.62297e-07
EMILIN1	419.53	1.42789	0.244721	5.83476	5.38668e-09	3.84842e-07
TSPAN2	7.50092	3.80061	0.653966	5.81163	6.18681e-09	4.38404e-07
HEYL	43.5175	2.58183	0.444288	5.81117	6.20383e-09	4.38404e-07
FBLN5	273.395	2.37711	0.40975	5.80137	6.5777e-09	4.6148e-07
PMP22	99.8149	2.18134	0.376376	5.79563	6.80657e-09	4.75826e-07
CH25H	50.0197	3.30258	0.571778	5.77598	7.65058e-09	5.31021e-07
CAVIN3	67.8589	1.91275	0.331243	5.77445	7.72064e-09	5.33983e-07
TNXB	431.294	2.06944	0.358446	5.77335	7.77115e-09	5.35578e-07
SOX18	67.9946	1.94508	0.336994	5.77185	7.84076e-09	5.38472e-07
SRGN	505.349	1.57765	0.273548	5.76738	8.05134e-09	5.50994e-07
MSRB3	26.5893	2.76473	0.479739	5.76299	8.2637e-09	5.6355e-07
CD74	3622.11	1.31989	0.229096	5.7613	8.34693e-09	5.67242e-07
EPS8L1	16.9221	2.6347	0.459503	5.73381	9.82012e-09	6.60454e-07
PDLIM3	50.5808	2.31134	0.403632	5.72635	1.02617e-08	6.87781e-07
KCNN3	9.68535	3.33739	0.582915	5.72534	1.03229e-08	6.89515e-07
PLN	16.2601	4.29814	0.751418	5.72003	1.06503e-08	7.06541e-07
PDGFD	22.7384	2.49962	0.437111	5.71849	1.07475e-08	7.10574e-07
IL6	21.2675	3.85126	0.673801	5.71572	1.09242e-08	7.19816e-07
STC1	9.68512	3.24174	0.568089	5.70639	1.15401e-08	7.55294e-07
BIRC3	74.7201	2.04475	0.359072	5.69454	1.23705e-08	8.01578e-07
ITGA8	8.39158	3.4715	0.609893	5.69198	1.25575e-08	8.10996e-07
CRIM1	198.24	1.6708	0.293944	5.68407	1.31524e-08	8.46613e-07
NES	67.7396	2.16913	0.382165	5.6759	1.37963e-08	8.80389e-07
HTRA3	44.8814	2.38472	0.420849	5.66646	1.45777e-08	9.25981e-07
GNAZ	19.515	3.08873	0.54529	5.66439	1.47551e-08	9.3134e-07
SOX9	49.9863	2.08723	0.36873	5.66059	1.50855e-08	9.49124e-07
PKIA	7.60725	3.4678	0.613476	5.65272	1.57931e-08	9.84115e-07
LOXL1	26.7732	2.74932	0.486658	5.64939	1.61017e-08	1.00015e-06
NPDC1	177.019	1.516	0.26844	5.64742	1.62874e-08	1.00847e-06
PLAT	93.1765	2.53753	0.45001	5.63883	1.71206e-08	1.05155e-06
GPSM3	75.8301	1.81148	0.321521	5.63409	1.75986e-08	1.076e-06
ELN	100.321	1.97705	0.351008	5.6325	1.77618e-08	1.08258e-06
ADAM33	12.7278	2.96746	0.527625	5.62419	1.86382e-08	1.13246e-06
C4orf48	135.097	1.53368	0.272806	5.62189	1.88884e-08	1.1441e-06
RAB34	79.9236	1.98432	0.354303	5.60063	2.13571e-08	1.28963e-06
CALHM2	24.7114	2.25564	0.402983	5.59736	2.17641e-08	1.31014e-06
ITPR1	48.4808	2.18448	0.390748	5.59051	2.26401e-08	1.35364e-06
CDC42EP3	53.4129	1.84161	0.329484	5.58938	2.27877e-08	1.35364e-06
SEL1L3	107.802	1.7126	0.30645	5.58851	2.2903e-08	1.35364e-06
GPR183	62.2372	2.21592	0.396939	5.58253	2.37047e-08	1.39679e-06
DUSP2	55.2553	2.55121	0.457279	5.57911	2.41748e-08	1.41593e-06
BTG2	194.1	2.05228	0.367956	5.57751	2.4398e-08	1.42429e-06
PREX1	62.5967	1.72687	0.309906	5.57222	2.5152e-08	1.46001e-06
CD6	83.5514	1.98977	0.357192	5.57058	2.53892e-08	1.46941e-06
CD79B	64.3878	1.80926	0.324875	5.56911	2.5605e-08	1.47752e-06
TBX2	81.3102	1.79473	0.322689	5.5618	2.67012e-08	1.53501e-06
MMP14	65.3941	1.72186	0.309608	5.56142	2.67588e-08	1.53501e-06
SLC2A3	83.1981	2.04859	0.368777	5.5551	2.77446e-08	1.58689e-06
S1PR4	27.1824	2.1015	0.378578	5.55103	2.83989e-08	1.61957e-06
ACTG2	26.0294	3.60698	0.650097	5.54836	2.88354e-08	1.63967e-06
EPHB3	28.323	2.3445	0.42358	5.53496	3.11292e-08	1.75475e-06
C16orf89	14.4899	3.15271	0.56987	5.53233	3.15997e-08	1.77614e-06
TRBC2	291.647	1.82317	0.330157	5.52213	3.34911e-08	1.87364e-06
ST6GALNAC4	43.8882	2.04243	0.369929	5.52115	3.36779e-08	1.87364e-06
CARD11	19.1635	2.34724	0.425153	5.52094	3.37186e-08	1.87364e-06
GULP1	9.48423	3.33394	0.604448	5.51568	3.47437e-08	1.92511e-06
TNFRSF4	24.365	2.17262	0.394198	5.5115	3.55787e-08	1.9658e-06
CDC42EP5	48.4756	2.12264	0.385483	5.50645	3.66142e-08	2.01162e-06
MEOX1	6.16248	4.27153	0.77586	5.50553	3.6805e-08	2.01469e-06
EMB	36.7874	1.88394	0.342238	5.50478	3.69637e-08	2.01469e-06
PDLIM7	75.2711	1.64015	0.297954	5.5047	3.69801e-08	2.01469e-06
ANGPT4	4.78392	5.08414	0.924184	5.50122	3.77177e-08	2.04346e-06
PRRX1	9.05932	3.63304	0.660519	5.50027	3.79206e-08	2.04876e-06
ABI3BP	56.5406	1.93055	0.351168	5.49753	3.85151e-08	2.06942e-06
CFTR	37.9972	2.24827	0.409151	5.49498	3.90755e-08	2.09376e-06
SCARF2	17.9223	2.97958	0.542304	5.49429	3.92283e-08	2.09619e-06
RGS10	50.5724	2.0307	0.369824	5.49099	3.99677e-08	2.12987e-06
BMX	11.1679	3.2545	0.59358	5.48282	4.18596e-08	2.2246e-06
SLC12A2	88.1924	1.71436	0.313114	5.47519	4.37043e-08	2.31249e-06
AC044849.1	7.34041	3.45107	0.630717	5.47166	4.45845e-08	2.3502e-06
IGHD	28.7059	2.7383	0.500863	5.46717	4.57285e-08	2.39755e-06
FILIP1L	63.1364	2.19832	0.402291	5.46451	4.64175e-08	2.42715e-06
CERCAM	29.2004	2.08519	0.381668	5.46336	4.67217e-08	2.43652e-06
WTIP	36.972	2.42102	0.443248	5.462	4.70788e-08	2.4486e-06
FOXS1	11.8143	3.12886	0.573001	5.46049	4.74829e-08	2.46305e-06
CLIC6	16.9516	2.76687	0.507784	5.44891	5.06789e-08	2.61493e-06
MRC2	142.722	1.63882	0.300959	5.4453	5.1717e-08	2.66145e-06
MMP2	156.953	2.4951	0.458654	5.44005	5.32664e-08	2.73397e-06
CHST4	31.2866	2.51542	0.462581	5.4378	5.39413e-08	2.76134e-06
MAML2	32.6973	1.9352	0.356113	5.43423	5.50341e-08	2.80991e-06
SYT11	24.7639	2.31352	0.42587	5.43247	5.55806e-08	2.81193e-06
ANXA3	18.5956	2.6631	0.49024	5.43224	5.56504e-08	2.81193e-06
SORT1	58.6696	2.01029	0.370346	5.42814	5.69442e-08	2.86987e-06
TPPP3	25.5068	2.33043	0.429765	5.42257	5.87484e-08	2.95317e-06
CELF2	72.1923	2.04589	0.37751	5.41944	5.97877e-08	2.99768e-06
LXN	24.2003	2.14083	0.395617	5.41136	6.25472e-08	3.11538e-06
WIPF1	156.572	1.3649	0.252235	5.41122	6.25964e-08	3.11538e-06
PRAF2	49.6486	1.6984	0.314007	5.4088	6.34492e-08	3.14889e-06
IGLC5	10.9937	4.58221	0.848135	5.40268	6.56515e-08	3.2335e-06
NCK2	95.3493	1.46809	0.271757	5.40223	6.58172e-08	3.2335e-06
HLA-DPA1	490.684	1.57804	0.292185	5.40083	6.63325e-08	3.25063e-06
FGFR1	40.6006	1.88611	0.349566	5.39559	6.8299e-08	3.31683e-06
MUC6	90.0387	2.00552	0.371707	5.39542	6.83637e-08	3.31683e-06
RCAN3	30.3944	2.08379	0.386338	5.39369	6.90252e-08	3.34061e-06
MAP9	17.628	2.49226	0.462374	5.39014	7.04021e-08	3.39882e-06
MYOF	24.2864	2.2832	0.424437	5.37936	7.47516e-08	3.59102e-06
IL34	33.0567	2.55008	0.474238	5.37721	7.56472e-08	3.62512e-06
MAPK3	136.032	1.5593	0.29056	5.36653	8.02646e-08	3.81824e-06
ELK3	98.0107	1.64937	0.307651	5.36116	8.2688e-08	3.91443e-06
HAS1	4.09062	4.67325	0.873472	5.3502	8.7858e-08	4.13909e-06
CCR6	13.0604	2.73875	0.512574	5.34313	9.13557e-08	4.28318e-06
OLFML2A	19.8104	3.23639	0.606218	5.33866	9.36366e-08	4.37369e-06
CLEC10A	44.14	1.75299	0.32837	5.33847	9.37347e-08	4.37369e-06
TRPV6	20.4402	2.7251	0.511348	5.32924	9.86229e-08	4.56898e-06
AL365361.1	29.625	2.06893	0.388794	5.32141	1.02967e-07	4.75894e-06
S100B	20.2458	2.8736	0.54019	5.31961	1.03992e-07	4.77767e-06
JPH2	2.786	5.77798	1.08677	5.31666	1.05689e-07	4.83886e-06
CLEC11A	104.981	1.44374	0.271663	5.31445	1.06981e-07	4.87515e-06
CCND2	54.9154	2.07246	0.390197	5.31131	1.08843e-07	4.94842e-06
TFF3	295.409	2.56298	0.482729	5.30936	1.10009e-07	4.98982e-06
NFATC1	36.4686	2.03854	0.38407	5.30773	1.11e-07	5.02308e-06
DPEP1	15.7495	3.73256	0.70347	5.30593	1.12102e-07	5.04953e-06
MMP7	54.5481	2.15888	0.407167	5.3022	1.14416e-07	5.13004e-06
MXRA7	261.191	1.49351	0.281783	5.3002	1.15675e-07	5.17458e-06
UCA1	10.8142	3.31315	0.625354	5.29803	1.17058e-07	5.22449e-06
LTB	138.8	2.04451	0.386206	5.29384	1.19776e-07	5.32144e-06
LAMA2	50.1417	2.31698	0.438095	5.28876	1.23147e-07	5.45877e-06
LIMD2	109.424	1.5681	0.296624	5.28649	1.24687e-07	5.50204e-06
IL20RA	12.626	2.79972	0.530981	5.27274	1.34405e-07	5.86452e-06
CPXM2	44.7751	2.51068	0.476398	5.27013	1.36324e-07	5.93495e-06
SCD5	21.1818	2.38299	0.452208	5.26967	1.36666e-07	5.93661e-06
ANK2	17.392	2.39679	0.454881	5.26905	1.37135e-07	5.94374e-06
TTYH1	9.51993	2.93836	0.558605	5.26018	1.43915e-07	6.19629e-06
SEMA3B	45.7659	2.21102	0.420605	5.25676	1.46618e-07	6.29874e-06
ITGA7	28.8323	2.61518	0.497657	5.25499	1.48035e-07	6.34564e-06
CLDN5	267.093	1.51011	0.287534	5.25193	1.50514e-07	6.4282e-06
STK17B	68.4003	1.84637	0.351835	5.24782	1.53909e-07	6.55422e-06
GPNMB	203.155	1.40901	0.268567	5.24642	1.55081e-07	6.58977e-06
CHRDL1	16.7379	3.47261	0.661999	5.24564	1.5574e-07	6.60338e-06
PGF	39.812	1.96508	0.374857	5.24221	1.58666e-07	6.65726e-06
DBN1	26.0051	2.18134	0.416116	5.24215	1.58718e-07	6.65726e-06
TM4SF1	252.298	1.65636	0.316383	5.2353	1.64714e-07	6.84986e-06
ANK3	114.721	1.54243	0.294856	5.23113	1.6848e-07	6.9579e-06
PLEKHO1	130.557	1.82955	0.349762	5.23084	1.68739e-07	6.9579e-06
TMEM119	31.186	2.93733	0.561664	5.2297	1.69785e-07	6.98627e-06
ITPKB	47.9116	1.71214	0.327596	5.22639	1.72853e-07	7.08261e-06
ALKAL2	21.4173	2.50834	0.480382	5.22156	1.77426e-07	7.23957e-06
NTRK3	10.3488	3.15212	0.604412	5.21518	1.8364e-07	7.43094e-06
EMCN	38.4844	1.81136	0.347712	5.20935	1.89502e-07	7.63644e-06
DPYSL2	185.171	1.45731	0.279796	5.20847	1.904e-07	7.65681e-06
EMILIN2	25.2648	2.34534	0.450592	5.20501	1.93981e-07	7.78479e-06
SMARCD3	45.398	2.50726	0.482492	5.19647	2.03107e-07	8.13431e-06
GRAMD1B	24.3715	2.14928	0.414164	5.18944	2.10925e-07	8.39567e-06
COL6A2	722.542	1.38304	0.266555	5.18857	2.11918e-07	8.41803e-06
COX4I2	9.34902	3.19651	0.616383	5.18591	2.14968e-07	8.52181e-06
LMCD1	65.9684	1.95209	0.377916	5.16542	2.39899e-07	9.41448e-06
CAV1	155.706	2.09251	0.405283	5.16309	2.42907e-07	9.4943e-06
TGFB1	102.32	1.62251	0.314516	5.15875	2.48611e-07	9.6978e-06
HLA-DMB	178.079	1.27743	0.247687	5.15744	2.50352e-07	9.71533e-06
HOXA9	5.96702	5.77306	1.1194	5.15729	2.50554e-07	9.71533e-06
RAMP2	84.2344	1.78361	0.345885	5.15665	2.51413e-07	9.72927e-06
CD93	121.835	1.36536	0.264939	5.1535	2.55668e-07	9.83714e-06
AC007906.2	9.07603	3.03621	0.589591	5.14969	2.60912e-07	1.00174e-05
ARL2	144.665	1.42138	0.276295	5.14444	2.6832e-07	1.02816e-05
RNASE1	398.733	1.84383	0.358898	5.13747	2.78457e-07	1.06491e-05
NRXN1	7.37543	3.65754	0.713097	5.12909	2.91154e-07	1.10695e-05
LUM	732.297	2.19562	0.428118	5.12855	2.91977e-07	1.10792e-05
JAM2	35.7392	2.12036	0.413527	5.1275	2.93618e-07	1.11198e-05
PIM2	46.7743	1.85241	0.361546	5.1236	2.99764e-07	1.12869e-05
CST7	73.9432	1.83826	0.358831	5.12292	3.00838e-07	1.12916e-05
ITM2A	63.3515	1.79171	0.349754	5.12279	3.01047e-07	1.12916e-05
CSF2RA	13.7923	2.57818	0.503981	5.11564	3.12677e-07	1.16829e-05
SEMA3C	20.1818	2.99471	0.585567	5.1142	3.15073e-07	1.17499e-05
CTBP2	48.6704	1.8315	0.358537	5.10824	3.25169e-07	1.20862e-05
PLP2	55.915	1.86278	0.364669	5.10815	3.25331e-07	1.20862e-05
CCND3	170.663	1.34152	0.2628	5.10471	3.31294e-07	1.22147e-05
SUSD5	4.42516	4.06854	0.798144	5.0975	3.44163e-07	1.25746e-05
PAPLN	33.2605	2.38646	0.468256	5.0965	3.45995e-07	1.26136e-05
NMRK2	3.00795	6.38279	1.25264	5.09547	3.47874e-07	1.26584e-05
RNF150	22.3584	2.08777	0.41013	5.09051	3.57101e-07	1.29459e-05
MMRN1	58.6718	2.41423	0.474729	5.08549	3.66671e-07	1.32404e-05
B3GNT7	31.9863	2.36758	0.465585	5.08517	3.67306e-07	1.32404e-05
AC020916.1	73.1069	2.00566	0.39444	5.08484	3.6794e-07	1.32404e-05
PLD4	30.1165	2.21154	0.436146	5.07063	3.96491e-07	1.41893e-05
FBN1	92.9831	1.76887	0.349199	5.06552	4.07289e-07	1.44959e-05
NACAD	5.55362	3.75173	0.74084	5.06415	4.10218e-07	1.45471e-05
TMSB4X	3354.73	1.16146	0.229367	5.06376	4.11057e-07	1.45504e-05
SLAMF8	20.3672	2.15843	0.427574	5.04809	4.46253e-07	1.56542e-05
ITGAX	47.9257	1.64231	0.32536	5.04767	4.47225e-07	1.56601e-05
YBX3	113.259	1.90291	0.377258	5.04405	4.55787e-07	1.59028e-05
ASPHD1	7.89844	2.94514	0.584132	5.0419	4.60922e-07	1.60533e-05
MMP23B	108.322	2.16092	0.428706	5.04057	4.64136e-07	1.61364e-05
BCL2	38.513	1.85124	0.367605	5.03596	4.75455e-07	1.6442e-05
SLC6A19	29.7083	2.231	0.443158	5.03432	4.79546e-07	1.65171e-05
TNFAIP8	43.9913	1.71779	0.341556	5.02929	4.9229e-07	1.68449e-05
PRELP	376.714	2.31467	0.460327	5.02833	4.94781e-07	1.6864e-05
PDCD1	10.4584	2.64709	0.526446	5.02822	4.95053e-07	1.6864e-05
ARHGAP22	9.45566	2.89645	0.576092	5.02775	4.9626e-07	1.6864e-05
VILL	22.866	1.99806	0.397645	5.02474	5.04117e-07	1.70896e-05
CSGALNACT1	22.2682	2.13494	0.424905	5.02452	5.04698e-07	1.70896e-05
SLAMF1	15.9409	2.32366	0.46254	5.0237	5.06858e-07	1.7133e-05
CD8B	23.4755	2.38968	0.475819	5.02225	5.10706e-07	1.72236e-05
CDH13	11.7027	3.4586	0.688687	5.02202	5.11305e-07	1.72236e-05
TMEM51	31.6156	1.87351	0.373867	5.01116	5.41029e-07	1.8038e-05
CYTIP	32.1649	1.92072	0.383332	5.01058	5.42663e-07	1.80616e-05
NXPH3	4.08782	3.7666	0.752298	5.00679	5.53456e-07	1.83582e-05
KAZALD1	18.7603	2.62578	0.524563	5.00565	5.56738e-07	1.84045e-05
FGF7	18.0874	2.63634	0.526979	5.00273	5.65229e-07	1.86535e-05
JAM3	31.9178	1.91958	0.384366	4.99415	5.9095e-07	1.93712e-05
FAM78A	27.2717	1.98135	0.396918	4.99183	5.98088e-07	1.95723e-05
ITGBL1	70.0783	2.71537	0.544183	4.98982	6.04366e-07	1.96787e-05
CLIC1	282.972	1.23786	0.248448	4.98236	6.28144e-07	2.0351e-05
ADAMTS8	3.71245	4.91459	0.987834	4.97512	6.52063e-07	2.1056e-05
TBX2-AS1	15.7481	2.58766	0.520357	4.97285	6.59758e-07	2.11992e-05
KCNN4	13.2699	2.5944	0.521748	4.97252	6.60874e-07	2.12001e-05
SNCAIP	9.32822	3.21278	0.647637	4.96077	7.02151e-07	2.24873e-05
CDKN1C	70.8612	1.51505	0.305449	4.96006	7.04715e-07	2.25324e-05
CLIC5	7.73314	2.92478	0.589918	4.95795	7.12412e-07	2.27412e-05
FABP5	64.1251	2.02916	0.409331	4.95725	7.14967e-07	2.27855e-05
ITGB8	11.6527	2.51288	0.507481	4.95166	7.35814e-07	2.33142e-05
MEOX2	7.98624	2.84556	0.574684	4.95153	7.36338e-07	2.33142e-05
KIAA1755	16.3201	2.34241	0.473614	4.94582	7.58223e-07	2.39294e-05
SMIM22	39.9736	2.28812	0.463294	4.93882	7.85984e-07	2.47532e-05
HSPA2	26.7524	2.03625	0.412325	4.93845	7.87444e-07	2.47532e-05
COMP	14.8615	2.85537	0.578677	4.93431	8.04348e-07	2.52161e-05
ECSCR	55.5413	1.90415	0.38617	4.93085	8.18714e-07	2.55491e-05
FAM129B	110.113	1.52685	0.309758	4.92915	8.25872e-07	2.57313e-05
RHOH	26.6975	1.96359	0.398572	4.92655	8.36925e-07	2.59926e-05
PLCB4	5.7776	3.37507	0.685606	4.92276	8.53335e-07	2.64182e-05
HIF3A	22.7026	2.74763	0.558318	4.92127	8.59852e-07	2.65357e-05
JCAD	15.0374	2.50683	0.509471	4.92045	8.63459e-07	2.66049e-05
NAP1L1	436.018	1.05632	0.214967	4.91386	8.93005e-07	2.73695e-05
IGHM	2338.61	2.14582	0.436709	4.91361	8.94126e-07	2.73695e-05
FGL2	220.419	1.21161	0.246595	4.91336	8.95289e-07	2.73695e-05
F3	40.7117	2.10783	0.429163	4.91147	9.03941e-07	2.75907e-05
APBB1	69.4342	1.54853	0.315357	4.91042	9.08838e-07	2.76968e-05
MAP4K1	29.378	1.85672	0.37857	4.90455	9.36412e-07	2.84483e-05
ZNF835	9.51261	2.66928	0.544433	4.90286	9.44515e-07	2.8578e-05
SPHK1	33.8981	2.01613	0.411228	4.90269	9.45318e-07	2.8578e-05
TGFB1I1	57.7383	1.93207	0.394202	4.90123	9.52397e-07	2.87103e-05
ZNF704	59.648	1.55759	0.317926	4.89922	9.62184e-07	2.89606e-05
LRRC32	99.0767	1.50394	0.307123	4.89687	9.73767e-07	2.92607e-05
L1CAM	5.78312	3.63138	0.741614	4.89659	9.75155e-07	2.92607e-05
MMRN2	75.4727	1.47034	0.300477	4.89334	9.91379e-07	2.97018e-05
ALOX5AP	52.2107	1.69914	0.347499	4.88963	1.01024e-06	3.0145e-05
ID3	260.114	1.46285	0.299176	4.8896	1.01042e-06	3.0145e-05
NOV	4.65207	3.55217	0.727114	4.8853	1.03274e-06	3.05558e-05
TAX1BP3	96.8186	1.56756	0.320883	4.88515	1.0335e-06	3.05558e-05
AREG	13.5627	3.05858	0.62611	4.88506	1.03398e-06	3.05558e-05
HAPLN3	12.8668	2.30985	0.47318	4.88155	1.05253e-06	3.10099e-05
PDE3A	19.8468	2.50632	0.514525	4.87114	1.10955e-06	3.23091e-05
FOSB	912.038	2.4857	0.510327	4.8708	1.11149e-06	3.23091e-05
HYAL2	114.238	1.2909	0.265029	4.87079	1.11154e-06	3.23091e-05
COL1A2	514.235	1.94338	0.399028	4.87027	1.11444e-06	3.23251e-05
CBLN1	5.20364	3.6461	0.748671	4.8701	1.1154e-06	3.23251e-05
SCGN	16.0834	2.53211	0.519976	4.86967	1.11787e-06	3.23487e-05
FBLIM1	45.0831	1.80111	0.369902	4.86915	1.12077e-06	3.23844e-05
KLF4	107.133	2.06398	0.424423	4.86304	1.15598e-06	3.3254e-05
P2RY14	8.53669	3.20494	0.659842	4.85713	1.19099e-06	3.40602e-05
LILRA4	7.19727	3.20112	0.659143	4.85649	1.19483e-06	3.41199e-05
RUNX1T1	20.6367	2.09883	0.432657	4.85103	1.22822e-06	3.4971e-05
LIF	13.5149	2.65653	0.548174	4.84614	1.25889e-06	3.5769e-05

## Sheet: Table S2
Table S2. Top 500 genes with enriched expression in the hepatocyte fraction
DESeq2 with patient as fixed effect co-variate on pseudobulk tissue made by summing up expression across fibrotic niche spots and hepatocyte spots in reference Visium samples adjacent to hepatocellular carcinoma in the Wu et al. 2021 data set
GeneSymbol	baseMean	log2FoldChange	lfcSE	stat	pvalue	padj
GSTA1	2817.08	1.64032	0.243005	6.75014	1.47701e-11	2.07249e-09
ORM1	7470.61	2.33536	0.354159	6.5941	4.27852e-11	5.38375e-09
RIDA	1972.03	1.78687	0.277243	6.44514	1.15497e-10	1.29463e-08
RGN	537.483	1.56201	0.245546	6.36139	1.99935e-10	2.14485e-08
MT1H	794.307	1.8144	0.28777	6.30504	2.88125e-10	2.92687e-08
UGT2B10	1158	2.00217	0.319649	6.26366	3.76045e-10	3.73339e-08
HSD17B6	2216.6	1.82147	0.29126	6.25376	4.00694e-10	3.92721e-08
MT1X	3217.23	1.83061	0.292937	6.24917	4.12643e-10	4.00408e-08
UGT2B15	970.843	1.78917	0.288524	6.20112	5.60644e-10	5.28251e-08
UGT2B7	3199.73	1.90521	0.308061	6.18453	6.22864e-10	5.84055e-08
ORM2	3291.78	2.35944	0.382612	6.16666	6.97485e-10	6.41288e-08
APOF	634.277	1.88275	0.307632	6.12015	9.34871e-10	8.44154e-08
APOC2	663.38	2.54616	0.416916	6.10713	1.01437e-09	9.07537e-08
MGST1	4081.28	1.73642	0.284419	6.10513	1.02714e-09	9.14764e-08
METTL7A	2602.36	1.47966	0.245692	6.02242	1.71825e-09	1.44357e-07
SELENOP	10048.3	1.55046	0.257528	6.02056	1.73819e-09	1.44879e-07
AFM	1207.34	1.80621	0.3002	6.01671	1.78001e-09	1.47733e-07
HMGCS2	2993.47	1.68109	0.27988	6.00646	1.89615e-09	1.54094e-07
PON3	458.199	2.12358	0.354519	5.99002	2.09809e-09	1.68703e-07
ADH1B	9065.16	1.45385	0.243439	5.97212	2.34187e-09	1.83437e-07
PON1	1800.72	1.90963	0.32137	5.94215	2.8131e-09	2.17725e-07
PPP1R3B	402.015	1.47223	0.248141	5.93304	2.97373e-09	2.2745e-07
GC	11762.8	1.72104	0.292769	5.87848	4.14053e-09	3.0246e-07
AKR1C4	571.515	1.54439	0.263361	5.86416	4.51409e-09	3.26085e-07
BHMT	1466.26	1.56338	0.268184	5.82951	5.55917e-09	3.95716e-07
ADH4	5286.97	1.76545	0.303877	5.80976	6.25624e-09	4.40512e-07
PTGR1	969.955	1.4262	0.246517	5.78542	7.23333e-09	5.03853e-07
MT-CO1	33605.8	1.30267	0.226156	5.76003	8.40974e-09	5.69527e-07
DHTKD1	324.887	1.53561	0.267223	5.74656	9.10786e-09	6.1467e-07
C9	1468.81	1.90859	0.333568	5.72174	1.05437e-08	7.01859e-07
C4BPA	3233.04	1.74368	0.305244	5.71241	1.11389e-08	7.31492e-07
CYP2C8	7335.94	1.61982	0.28392	5.7052	1.16203e-08	7.58003e-07
C1S	6112.91	1.28767	0.225938	5.69919	1.20375e-08	7.82597e-07
APCS	2750.58	1.77095	0.312023	5.6757	1.38123e-08	8.80389e-07
CPB2	1102.82	1.87596	0.330526	5.6757	1.38125e-08	8.80389e-07
SERPINA10	456.006	1.67466	0.295567	5.66593	1.46227e-08	9.25981e-07
GATM	4479.87	1.56548	0.276677	5.65817	1.53e-08	9.59521e-07
ECHS1	2007.94	1.58563	0.280289	5.65713	1.53922e-08	9.62213e-07
ALB	329710	1.8194	0.322416	5.64302	1.67094e-08	1.03133e-06
HP	44319.2	2.04751	0.363125	5.63859	1.71448e-08	1.05155e-06
HPR	345.838	2.10261	0.375816	5.59477	2.20909e-08	1.32572e-06
AADAC	875.519	1.86744	0.334088	5.58965	2.27525e-08	1.35364e-06
CFHR3	1005.89	1.81664	0.325054	5.58874	2.28722e-08	1.35364e-06
APOB	8629.51	1.82405	0.326854	5.58063	2.39647e-08	1.40785e-06
ACSM5	381.988	1.78223	0.319566	5.57705	2.44635e-08	1.42429e-06
ADH1A	2793.94	1.87662	0.338332	5.54668	2.91148e-08	1.65074e-06
PLG	5967.04	1.81985	0.328154	5.54572	2.92739e-08	1.65495e-06
C8A	1071.36	1.77188	0.3209	5.52158	3.35963e-08	1.87364e-06
CYP4F2	383.521	1.89419	0.343956	5.50707	3.64852e-08	2.01019e-06
UGT2B4	2019.99	1.8605	0.338023	5.50407	3.7113e-08	2.0163e-06
ADH1C	2736.26	1.75339	0.318926	5.49779	3.84586e-08	2.06942e-06
ALDH8A1	476.749	1.59202	0.29078	5.475	4.37505e-08	2.31249e-06
SC5D	553.081	1.53178	0.279978	5.47108	4.47299e-08	2.35151e-06
MARC2	342.902	1.48303	0.272062	5.45107	5.00682e-08	2.59027e-06
CYP2C9	3422.71	1.69429	0.311811	5.4337	5.51972e-08	2.81088e-06
EBPL	261.922	1.65628	0.304866	5.4328	5.54752e-08	2.81193e-06
OAF	647.451	1.41059	0.260682	5.41117	6.26144e-08	3.11538e-06
SLC22A1	1432.22	1.8298	0.338577	5.40439	6.50308e-08	3.21802e-06
CYB5A	2209.87	1.55489	0.28773	5.404	6.51721e-08	3.21802e-06
FGA	19882.6	1.79037	0.331621	5.39885	6.70682e-08	3.27844e-06
G6PC	1336.93	1.49048	0.276113	5.39807	6.7363e-08	3.28462e-06
ACSL1	1597.38	1.58235	0.294081	5.38068	7.42057e-08	3.5736e-06
MT1G	8106.89	1.56858	0.292068	5.37058	7.84824e-08	3.75177e-06
SOD1	2091.47	1.29912	0.241916	5.37011	7.86869e-08	3.75235e-06
TF	32932.9	1.79452	0.334492	5.36491	8.09892e-08	3.84334e-06
SDHA	473.749	1.31497	0.245662	5.35277	8.66168e-08	4.09049e-06
SLC27A2	356.297	1.8508	0.346015	5.3489	8.84892e-08	4.15878e-06
SERPINA5	1368.68	1.56086	0.292711	5.33244	9.69022e-08	4.5107e-06
ALDOB	16267.6	1.56591	0.293744	5.33086	9.77467e-08	4.53917e-06
SLC38A4	1277.08	1.55056	0.291423	5.32067	1.03386e-07	4.76702e-06
GOT2	674.162	1.5014	0.28225	5.3194	1.04107e-07	4.77767e-06
CFHR1	2589.57	1.96755	0.370142	5.31566	1.06274e-07	4.85427e-06
CAT	1955.22	1.44875	0.272985	5.30707	1.11399e-07	5.02947e-06
SPP2	850.384	1.83101	0.345129	5.3053	1.12491e-07	5.05534e-06
SEPHS2	824.905	1.46852	0.277269	5.29637	1.18125e-07	5.26005e-06
UPB1	561.394	1.48838	0.28148	5.28769	1.23872e-07	5.47847e-06
HSD17B13	1321.52	1.92804	0.364788	5.28537	1.25449e-07	5.51193e-06
CYP2C18	382.644	1.45388	0.275079	5.28533	1.25477e-07	5.51193e-06
CMBL	763.96	1.54627	0.292614	5.28433	1.26167e-07	5.5298e-06
ADH6	1122.05	1.6405	0.310961	5.27559	1.32332e-07	5.78701e-06
ACADSB	810.888	1.64544	0.312319	5.26847	1.37565e-07	5.94917e-06
FGL1	2745.48	1.76056	0.334648	5.26093	1.4333e-07	6.18477e-06
ACMSD	195.311	1.73442	0.330252	5.2518	1.5062e-07	6.4282e-06
TKFC	728.147	1.53948	0.293518	5.24493	1.56338e-07	6.61437e-06
FGB	21181	1.77234	0.338008	5.24347	1.57582e-07	6.65255e-06
MAT1A	2871.66	1.61681	0.308404	5.24251	1.58409e-07	6.65726e-06
FMO3	1113.37	1.71955	0.32816	5.23998	1.60597e-07	6.72162e-06
PEBP1	3667.32	1.46206	0.279113	5.23822	1.62131e-07	6.77133e-06
RNF128	210.989	1.5377	0.293709	5.23545	1.64587e-07	6.84986e-06
AGT	4168.09	1.60475	0.306593	5.23415	1.65747e-07	6.87814e-06
CLU	10847.5	1.15669	0.221106	5.2314	1.68229e-07	6.9579e-06
C4BPB	810.217	1.51489	0.289792	5.22752	1.71799e-07	7.05424e-06
CYP2E1	10234.2	1.75283	0.335524	5.22416	1.74946e-07	7.15336e-06
IDH1	542.488	1.43308	0.2745	5.22068	1.78265e-07	7.25862e-06
BNIP3	382.439	1.36432	0.261382	5.21964	1.79272e-07	7.28442e-06
FABP1	8520.16	1.58025	0.30285	5.21792	1.80939e-07	7.33687e-06
GLYATL1	392.282	1.61998	0.310833	5.21173	1.87085e-07	7.55466e-06
ALDH6A1	734.257	1.51845	0.292272	5.19532	2.04367e-07	8.15159e-06
GLYAT	545.121	1.71063	0.329264	5.19531	2.04375e-07	8.15159e-06
UGP2	1251.7	1.49113	0.287631	5.18416	2.16996e-07	8.58476e-06
LEAP2	1012.84	1.70599	0.329557	5.17663	2.25932e-07	8.92019e-06
CPS1	3388.04	1.62633	0.31429	5.17461	2.28386e-07	8.99885e-06
HGD	1008.57	1.55579	0.30076	5.17287	2.30528e-07	9.06495e-06
ACAT1	1381.58	1.50056	0.290618	5.16336	2.42553e-07	9.4943e-06
TTR	31778.7	1.6739	0.324561	5.15744	2.50345e-07	9.71533e-06
SDHD	378.311	1.25092	0.24262	5.15586	2.52467e-07	9.75071e-06
INSIG1	1153.39	1.45839	0.282992	5.15347	2.55713e-07	9.83714e-06
SLC39A14	891.963	1.60847	0.313175	5.13601	2.80632e-07	1.07113e-05
ACOX2	266.658	1.47885	0.288112	5.13289	2.85325e-07	1.08691e-05
DHRS1	232.334	1.4616	0.285193	5.12495	2.97624e-07	1.12497e-05
AGMO	136.866	1.7888	0.349106	5.12395	2.99208e-07	1.12869e-05
CYP2J2	256.07	1.70818	0.333485	5.1222	3.01985e-07	1.1305e-05
SHMT1	638.798	1.67786	0.328565	5.10662	3.27973e-07	1.21612e-05
PRDX3	530.776	1.24753	0.244337	5.10577	3.29457e-07	1.21918e-05
MT1E	5139	1.3017	0.254963	5.10543	3.30049e-07	1.21918e-05
CP	4286.93	1.64295	0.321924	5.10353	3.33371e-07	1.22681e-05
ALDH2	2817.55	1.38947	0.272348	5.10183	3.36383e-07	1.23556e-05
HAO1	760.544	1.62916	0.31959	5.09766	3.43871e-07	1.25746e-05
ACAA2	1105.65	1.43459	0.281433	5.09744	3.4428e-07	1.25746e-05
DECR1	535.333	1.374	0.269761	5.09341	3.51677e-07	1.2773e-05
TMBIM6	3708.24	1.29798	0.255055	5.089	3.59962e-07	1.30254e-05
HJV	314.691	1.94176	0.382116	5.08159	3.74292e-07	1.34442e-05
SERPINA7	768.601	1.82147	0.358641	5.07882	3.79784e-07	1.36164e-05
PXMP2	600.502	1.36467	0.269171	5.06989	3.98044e-07	1.42188e-05
ECHDC2	740.391	1.43479	0.28306	5.06885	4.00233e-07	1.42708e-05
DBI	1143.52	1.02547	0.202474	5.0647	4.0905e-07	1.45321e-05
CFI	991.223	1.72402	0.340684	5.06046	4.18257e-07	1.47784e-05
RBP4	16249.2	1.58784	0.313983	5.05708	4.25717e-07	1.50148e-05
HYAL1	299.503	1.62226	0.321129	5.05174	4.37797e-07	1.5413e-05
KNG1	7172.52	1.67483	0.331575	5.05112	4.3922e-07	1.54352e-05
BPHL	193.517	1.43487	0.284331	5.04646	4.50071e-07	1.57315e-05
FOLH1	84.2845	1.89262	0.375732	5.03717	4.72467e-07	1.63956e-05
SDS	1197.66	1.61687	0.321009	5.03684	4.73272e-07	1.63956e-05
DPYS	617.983	1.72337	0.342254	5.03535	4.7697e-07	1.64652e-05
GPAM	643.517	1.58763	0.315376	5.03407	4.80167e-07	1.65171e-05
XDH	250.203	1.51826	0.301724	5.03195	4.85528e-07	1.6663e-05
ADI1	1774.54	1.36738	0.271753	5.03171	4.86119e-07	1.6663e-05
PCK1	2764.35	1.65185	0.328548	5.02774	4.96307e-07	1.6864e-05
ITIH4	324.332	1.79131	0.356733	5.02144	5.1285e-07	1.72459e-05
HADH	521.014	1.28979	0.256906	5.02048	5.15436e-07	1.7303e-05
PAH	1752.08	1.28018	0.255033	5.01965	5.1766e-07	1.73478e-05
FETUB	487.919	1.47712	0.294366	5.01799	5.22162e-07	1.74687e-05
FASN	864.213	1.65754	0.330619	5.01343	5.34672e-07	1.78566e-05
DGAT2	516.472	1.79436	0.358338	5.00746	5.51543e-07	1.83259e-05
HAMP	6706.35	1.56234	0.312079	5.00622	5.55079e-07	1.83808e-05
PCBD1	531.089	1.19667	0.239223	5.00233	5.6641e-07	1.86609e-05
FGG	16377.9	1.58733	0.317605	4.99781	5.79859e-07	1.90661e-05
AQP9	1222.33	1.86217	0.372617	4.99754	5.80663e-07	1.90661e-05
DMGDH	165.112	1.73246	0.347108	4.99113	6.00264e-07	1.96106e-05
GLUD1	1013.16	1.44573	0.289692	4.99059	6.01946e-07	1.96327e-05
AOX1	942.095	1.62714	0.326356	4.98578	6.17108e-07	2.00601e-05
HSD11B1	1006.55	1.77328	0.355793	4.98403	6.22748e-07	2.02098e-05
GLS2	229.761	1.5282	0.307002	4.97781	6.43068e-07	2.08e-05
C1RL	311.239	1.27649	0.256614	4.97434	6.54699e-07	2.11062e-05
GCSH	366.732	1.66288	0.334365	4.97324	6.58416e-07	2.1191e-05
GGH	364.088	1.60396	0.323727	4.95467	7.24544e-07	2.30477e-05
APOA2	35643.9	1.54651	0.312149	4.95439	7.25558e-07	2.30477e-05
EHHADH	779.858	1.67154	0.337832	4.94783	7.50461e-07	2.37228e-05
ANG	2509.11	1.65715	0.335573	4.93828	7.88132e-07	2.47532e-05
NAT2	139.268	1.74117	0.352889	4.93404	8.05456e-07	2.52161e-05
SLC6A1	364.149	1.55213	0.314668	4.93259	8.11454e-07	2.53631e-05
TDO2	1133.82	1.61767	0.328275	4.92779	8.31664e-07	2.58704e-05
HAGH	345.469	1.46598	0.297744	4.92361	8.49612e-07	2.63447e-05
SLC2A2	1494.41	1.71753	0.348968	4.92174	8.57791e-07	2.6514e-05
PKLR	226.233	1.70891	0.347428	4.91875	8.70986e-07	2.67945e-05
SLC37A4	484.209	1.21226	0.246574	4.91642	8.8143e-07	2.70731e-05
CFH	3828.47	1.32821	0.270527	4.90971	9.12116e-07	2.77534e-05
UQCRQ	2268.01	0.991641	0.202204	4.90416	9.38258e-07	2.846e-05
LINC00844	405.503	1.62953	0.332391	4.90244	9.46543e-07	2.8578e-05
ABCC6	399.586	1.41283	0.28895	4.88952	1.01081e-06	3.0145e-05
CES1	10661.1	1.46989	0.300649	4.88906	1.01317e-06	3.01693e-05
SERPINC1	8362.01	1.63388	0.334449	4.88528	1.0328e-06	3.05558e-05
PGM1	418.54	1.41549	0.289758	4.88509	1.03382e-06	3.05558e-05
PBLD	585.959	1.4692	0.300946	4.88195	1.05039e-06	3.09938e-05
ABAT	645.868	1.54638	0.316856	4.8804	1.05869e-06	3.11442e-05
GRHPR	1504.46	1.34755	0.276176	4.87932	1.06452e-06	3.12686e-05
C6	917.776	1.55861	0.319677	4.87558	1.08487e-06	3.18184e-05
PGRMC1	1326.81	1.47073	0.301818	4.87291	1.09966e-06	3.22038e-05
HNF4A	253.501	1.52434	0.312916	4.8714	1.10808e-06	3.23091e-05
LIPC	531.678	1.7817	0.365769	4.8711	1.10978e-06	3.23091e-05
CIDEB	250.83	1.28682	0.264313	4.86854	1.12425e-06	3.2437e-05
EPHX2	759.44	1.53856	0.316202	4.86575	1.14025e-06	3.285e-05
CTH	202.557	1.58094	0.325211	4.86126	1.16639e-06	3.3504e-05
APOH	23439.2	1.62869	0.335093	4.86041	1.17143e-06	3.35995e-05
PECR	349.257	1.39089	0.286243	4.85913	1.17905e-06	3.37684e-05
TCEA3	354.264	1.41833	0.292205	4.85389	1.21064e-06	3.4521e-05
C5	1553.47	1.51347	0.312314	4.84598	1.25991e-06	3.5769e-05
CPN1	69.7521	1.92162	0.397092	4.83924	1.30338e-06	3.68423e-05
SORD	1160.83	1.41139	0.291731	4.83799	1.31161e-06	3.70116e-05
DDT	2079	1.30715	0.270363	4.83478	1.33293e-06	3.74604e-05
SLC47A1	231.631	1.52839	0.316343	4.83143	1.35557e-06	3.79872e-05
PYGL	236.053	1.79476	0.371588	4.82999	1.3654e-06	3.81529e-05
MTTP	626.826	1.69912	0.35205	4.82636	1.39052e-06	3.87992e-05
F11	232.28	1.65378	0.343296	4.81737	1.45459e-06	4.04713e-05
ABCB4	125.077	1.85998	0.386193	4.8162	1.46318e-06	4.05943e-05
DIO1	288.677	1.51246	0.315044	4.80081	1.58027e-06	4.35333e-05
CDO1	588.376	1.37559	0.286589	4.79987	1.58767e-06	4.36103e-05
CYP2D6	2527.47	1.42722	0.297833	4.79201	1.65118e-06	4.51045e-05
FMO5	737.7	1.54842	0.323212	4.79073	1.66176e-06	4.53299e-05
SDHB	360.987	1.28386	0.268111	4.78853	1.68005e-06	4.57651e-05
ITIH2	3710.59	1.7185	0.358951	4.78757	1.68813e-06	4.59209e-05
SULT2A1	1586.78	1.67454	0.349798	4.78717	1.69147e-06	4.59244e-05
F13B	218.941	1.63421	0.341853	4.78046	1.74899e-06	4.71164e-05
ADGRV1	58.9081	1.99023	0.417042	4.77226	1.82174e-06	4.86063e-05
MGST2	342.989	1.33267	0.279545	4.76729	1.86716e-06	4.94797e-05
RNF130	408.682	1.14283	0.239983	4.76213	1.91561e-06	5.04893e-05
KLKB1	897.681	1.65993	0.34878	4.75926	1.94307e-06	5.11438e-05
GNMT	595.27	1.56587	0.329045	4.75882	1.94727e-06	5.11854e-05
MST1	1613.21	1.5121	0.31785	4.75728	1.96224e-06	5.15094e-05
MT2A	13591.6	1.18935	0.250239	4.75287	2.00552e-06	5.24339e-05
SMIM14	571.408	1.41868	0.298638	4.7505	2.02916e-06	5.2981e-05
ANGPTL3	1430.2	1.65486	0.34892	4.74282	2.10766e-06	5.48104e-05
ASS1	2655.04	1.33945	0.282629	4.73925	2.14512e-06	5.53418e-05
AZGP1	3710.38	1.60829	0.339431	4.73819	2.15641e-06	5.55595e-05
SRD5A2	267.594	1.67906	0.354391	4.73788	2.15968e-06	5.55706e-05
MT1F	1481.74	1.49647	0.316253	4.73187	2.22463e-06	5.69149e-05
MPC1	307.049	1.36823	0.289268	4.72997	2.24548e-06	5.73244e-05
PPP1R1A	691.131	1.54767	0.327344	4.72795	2.26796e-06	5.78226e-05
C8B	1390.2	1.62239	0.343205	4.72716	2.27687e-06	5.78984e-05
C11orf54	292.293	1.26865	0.268631	4.72266	2.32779e-06	5.91161e-05
SLC7A2	501.592	1.39371	0.295808	4.71155	2.45841e-06	6.20295e-05
AK4	360.262	1.3481	0.286386	4.7073	2.51016e-06	6.31719e-05
CYP3A5	816.136	1.49996	0.318762	4.70557	2.53153e-06	6.36164e-05
NADK2	721.45	1.36006	0.289161	4.70347	2.55779e-06	6.40527e-05
LECT2	534.404	1.71739	0.365294	4.7014	2.58382e-06	6.4526e-05
GYS2	126.628	1.6902	0.359662	4.69941	2.60913e-06	6.49437e-05
F2	6358.9	1.63204	0.347294	4.6993	2.61053e-06	6.49437e-05
SLC25A25	433.598	1.13272	0.241277	4.6947	2.66999e-06	6.63383e-05
C1R	5144.84	1.16244	0.247805	4.69096	2.71929e-06	6.73913e-05
ALDH3A2	593.981	1.07874	0.230129	4.68755	2.7649e-06	6.84347e-05
IGFBP1	5305.46	1.57872	0.336935	4.68554	2.79229e-06	6.88672e-05
AR	240.122	1.33509	0.284942	4.68549	2.79296e-06	6.88672e-05
SCP2	1792.64	1.32351	0.283056	4.6758	2.92805e-06	7.16544e-05
ENTPD5	405.692	1.72774	0.36955	4.67525	2.93591e-06	7.1757e-05
STEAP3	287.59	1.6231	0.347537	4.6703	3.00764e-06	7.32348e-05
MMAB	370.013	1.45139	0.311034	4.66633	3.0663e-06	7.42921e-05
SULT1A1	469.596	1.30658	0.280197	4.66306	3.11538e-06	7.53875e-05
ERRFI1	1234.56	1.3226	0.28372	4.66163	3.1372e-06	7.57275e-05
HSD17B4	325.739	1.58996	0.341197	4.65996	3.16275e-06	7.60621e-05
GNE	282.183	1.60193	0.343877	4.65843	3.18625e-06	7.64385e-05
HPN	990.648	1.50496	0.323718	4.64899	3.33559e-06	7.9923e-05
BCHE	415.322	1.53801	0.331177	4.64406	3.41627e-06	8.17558e-05
UROC1	331.194	1.50796	0.324874	4.64169	3.45577e-06	8.23977e-05
THRSP	323.189	1.84953	0.399073	4.63457	3.57683e-06	8.49726e-05
CYP4V2	428.27	1.27164	0.274504	4.63249	3.61287e-06	8.56201e-05
PANK1	221.855	1.47607	0.318707	4.63144	3.63135e-06	8.59537e-05
FBP1	1466.92	1.3385	0.289066	4.63043	3.64914e-06	8.62701e-05
ETFA	409.052	1.38009	0.298299	4.62653	3.71842e-06	8.76953e-05
SUCLG2	558.456	1.23771	0.267564	4.62585	3.73073e-06	8.78793e-05
BAAT	1525.04	1.46343	0.316555	4.62297	3.78281e-06	8.89986e-05
ACAT2	187.678	1.60792	0.348082	4.61936	3.84935e-06	9.02023e-05
MT-ND4L	2303.49	1.26159	0.273711	4.60919	4.04236e-06	9.40838e-05
MTHFS	363.673	1.4986	0.32535	4.60611	4.1028e-06	9.52631e-05
LINC01018	108.026	1.47236	0.320394	4.59547	4.31772e-06	9.98164e-05
AHSG	13292.2	1.56618	0.340848	4.59495	4.32863e-06	9.98164e-05
MUT	390.013	1.39715	0.304066	4.5949	4.32961e-06	9.98164e-05
MAN1A1	522.086	1.14715	0.24973	4.59358	4.35715e-06	0.000100333
PHYH	1089.13	1.44195	0.313922	4.59333	4.36237e-06	0.000100335
MT-ND3	17769.5	1.22823	0.267415	4.59299	4.36946e-06	0.000100379
GLDC	126.264	2.07137	0.451247	4.59031	4.42587e-06	0.000101436
COX6C	1103.81	1.00612	0.219199	4.59	4.4324e-06	0.000101467
CRLS1	299.385	1.22211	0.266479	4.58614	4.51525e-06	0.000103121
BDH1	443.282	1.56475	0.341302	4.58464	4.54772e-06	0.00010362
FUOM	695.587	1.1788	0.257483	4.57816	4.69076e-06	0.000106506
FURIN	609.505	1.34672	0.294623	4.57098	4.85442e-06	0.000109838
FH	283.673	1.35578	0.296948	4.56572	4.97791e-06	0.000112242
FN1	6805.67	1.39869	0.306369	4.56538	4.98586e-06	0.000112291
ASGR1	1392.7	1.71436	0.375616	4.56413	5.01571e-06	0.000112703
HABP2	1009.56	1.42332	0.312016	4.5617	5.07411e-06	0.000113753
CYP4F3	897.987	1.45526	0.319312	4.5575	5.17659e-06	0.000115918
MYO1B	512.507	1.27915	0.280722	4.55665	5.19761e-06	0.000116255
MARC1	155.404	1.58042	0.34713	4.55281	5.29342e-06	0.000117723
EVA1A	138.614	1.53633	0.337553	4.55139	5.32933e-06	0.000118386
MT-ATP6	28778	1.20334	0.264942	4.5419	5.57485e-06	0.000122861
PCK2	1140.46	1.40298	0.309236	4.53692	5.70829e-06	0.000125518
SLC22A9	58.7328	2.28932	0.504792	4.53518	5.7555e-06	0.000126271
TAT	3201.21	1.46201	0.322458	4.53397	5.78861e-06	0.000126855
LPA	118.119	1.9306	0.426124	4.53062	5.88112e-06	0.000128738
CYP3A4	4947.1	1.6124	0.355981	4.52946	5.91357e-06	0.000129303
NIPSNAP1	296.514	1.44191	0.318383	4.52886	5.93026e-06	0.000129523
TMEM176A	1959.55	1.21751	0.268941	4.52704	5.98159e-06	0.000130359
ACAA1	1239.13	1.46068	0.322882	4.52389	6.07122e-06	0.000132157
MAOB	577.649	1.36515	0.302054	4.51956	6.19677e-06	0.000134409
ASGR2	1594.72	1.51164	0.334479	4.51938	6.20221e-06	0.000134409
KDM8	92.5903	1.81326	0.401721	4.51372	6.37001e-06	0.000137739
EBP	866.237	1.31965	0.292808	4.50689	6.57854e-06	0.000141933
RTP3	119.513	1.61522	0.358887	4.50065	6.77449e-06	0.000145678
SLC31A1	205.78	1.54643	0.343648	4.50004	6.79406e-06	0.000145858
EFNA1	487.854	1.11533	0.247855	4.49992	6.79783e-06	0.000145858
ARL6IP1	734.354	1.00642	0.223996	4.49304	7.02144e-06	0.000149832
VNN1	237.591	1.30623	0.290837	4.49127	7.07993e-06	0.00015075
HRG	7757.01	1.62151	0.36118	4.48947	7.1399e-06	0.000151861
AKR1D1	170.197	1.91966	0.427681	4.48852	7.17193e-06	0.000152376
MFSD2A	223.265	1.64188	0.36586	4.48774	7.19818e-06	0.000152767
CLRN3	105.377	1.60909	0.358574	4.48747	7.20741e-06	0.000152797
LGR4	156.05	1.49627	0.333576	4.48555	7.27259e-06	0.000154011
NDUFC2	748.457	1.10988	0.248026	4.47486	7.64615e-06	0.000160874
ZG16	223.386	1.64547	0.368103	4.47013	7.81738e-06	0.0001643
TST	1767.84	1.1346	0.254286	4.4619	8.12357e-06	0.00016982
MTHFD1	557.303	1.4092	0.315888	4.46108	8.15482e-06	0.000170109
MT1M	1006.94	1.00006	0.224345	4.4577	8.28429e-06	0.000172441
APOM	990.644	1.59364	0.357607	4.45641	8.33437e-06	0.000173298
HPX	8364.64	1.58889	0.356834	4.45274	8.4782e-06	0.000175354
GOT1	382.711	1.17266	0.263378	4.45238	8.4922e-06	0.000175458
CYP4F11	201.139	1.23536	0.277856	4.44603	8.74728e-06	0.000180155
ABCG8	251.268	1.52542	0.343148	4.44538	8.77358e-06	0.000180316
C2	1074.48	1.48747	0.334713	4.44401	8.82993e-06	0.000181283
ALDH1A1	2385.62	0.928166	0.209504	4.4303	9.41013e-06	0.000192587
EPHX1	3107.31	1.51847	0.343562	4.41977	9.88054e-06	0.000201369
MCCC2	192.817	1.2611	0.28536	4.41932	9.90125e-06	0.00020158
ABHD2	696.153	1.25313	0.283789	4.4157	1.00684e-05	0.000204343
GHR	419.751	1.33435	0.302305	4.41392	1.01515e-05	0.000205816
QDPR	400.637	1.3962	0.316497	4.4114	1.02705e-05	0.000207796
ARG1	1612.7	1.44603	0.327919	4.40974	1.03496e-05	0.000208962
ECHDC3	249.199	1.35256	0.307809	4.39415	1.11205e-05	0.000222455
ANXA10	164.281	1.77345	0.403794	4.39196	1.12333e-05	0.000224253
LINC01485	151.767	1.61552	0.367902	4.39117	1.12741e-05	0.000224837
SDC2	844.599	1.34465	0.306979	4.38027	1.18534e-05	0.000233997
HMGCL	599.618	1.35156	0.308629	4.37923	1.19099e-05	0.000234636
SERPING1	5903.28	0.993699	0.226965	4.37821	1.19658e-05	0.000235263
OTC	248.299	1.76697	0.403713	4.37679	1.20438e-05	0.000236558
CDH1	242.045	1.2895	0.295485	4.36402	1.27695e-05	0.000249306
ACSM2B	1327.94	1.62466	0.372333	4.36345	1.2803e-05	0.000249709
CEACAM1	91.9237	1.66252	0.381261	4.36058	1.29718e-05	0.000252497
HGFAC	747.308	1.51871	0.348397	4.35914	1.30572e-05	0.000253653
SMLR1	162.132	1.60265	0.368456	4.34963	1.36366e-05	0.000263075
PSAT1	258.363	1.54201	0.354561	4.34906	1.3672e-05	0.000263497
SERPINA6	1516.28	1.51252	0.347879	4.34783	1.37489e-05	0.000264705
C2orf72	278.288	1.13413	0.260862	4.34763	1.37619e-05	0.000264705
CERS2	603.974	1.50875	0.347363	4.34344	1.4027e-05	0.000268746
CYP2A7	2935.2	1.7841	0.410817	4.34282	1.40668e-05	0.000269243
GBE1	145.192	1.45444	0.335298	4.33775	1.43946e-05	0.000275037
SLC41A2	178.806	1.61384	0.372048	4.33771	1.43977e-05	0.000275037
ECI2	461.228	1.16963	0.269732	4.33625	1.44935e-05	0.000276253
SERPINF2	3360.31	1.36939	0.315953	4.33414	1.46332e-05	0.000278174
SERPINF1	2011.69	1.1077	0.255912	4.32843	1.50178e-05	0.000284177
MLXIPL	906.51	1.45917	0.337142	4.32807	1.50424e-05	0.00028429
CCL16	241.117	1.6651	0.385371	4.32078	1.55476e-05	0.000293554
IVD	375.666	1.19692	0.277141	4.31883	1.56857e-05	0.000295303
MT-CYB	15702.1	1.14091	0.264343	4.31604	1.58854e-05	0.000298487
PRDX6	1445.44	1.03212	0.239166	4.31551	1.59235e-05	0.000298649
ALDH5A1	340.24	1.33	0.308192	4.31549	1.59247e-05	0.000298649
APMAP	472.683	1.08433	0.25152	4.31112	1.6243e-05	0.000304326
EI24	456.395	1.23448	0.286932	4.30235	1.68998e-05	0.00031542
AKR7A3	586.029	1.45248	0.337653	4.30169	1.69498e-05	0.00031605
ACACB	355.196	1.19051	0.27683	4.30052	1.70399e-05	0.000317428
KLF15	194.121	1.64009	0.381415	4.30001	1.70787e-05	0.000317846
RCL1	267.426	1.42138	0.330813	4.29664	1.73408e-05	0.000321851
CES3	92.7384	1.52072	0.353935	4.2966	1.73434e-05	0.000321851
SERPINA11	1457.11	1.42994	0.332932	4.295	1.74693e-05	0.00032317
SLC22A3	108.252	1.4864	0.346089	4.29486	1.74807e-05	0.00032317
GPT	452.713	1.37003	0.319305	4.29066	1.78141e-05	0.000328408
PTP4A1	950.446	1.03136	0.240637	4.28595	1.8196e-05	0.000333547
PDIA5	174.13	1.27095	0.296567	4.28555	1.82291e-05	0.000333841
BCKDHB	162.585	1.29524	0.3024	4.2832	1.84229e-05	0.000335813
MRPL32	137.105	1.24857	0.291614	4.28157	1.85577e-05	0.000337955
TMEM176B	3052.98	1.34435	0.314173	4.279	1.87735e-05	0.000341247
SAA4	1789.63	1.48076	0.346149	4.2778	1.88746e-05	0.000342766
PROC	1256.2	1.35935	0.317937	4.27552	1.90691e-05	0.000345654
MT-ND2	12638	1.15662	0.270822	4.27078	1.94795e-05	0.000351784
GCLC	215.101	1.24636	0.291945	4.26917	1.96199e-05	0.000353237
C3	22236.2	1.38389	0.324351	4.26666	1.98423e-05	0.000356029
SLC10A1	690.79	1.60454	0.376357	4.26334	2.01391e-05	0.000360031
F9	1536.05	1.57059	0.36846	4.26258	2.0208e-05	0.00036093
MT-ND1	15878.7	1.14774	0.269429	4.2599	2.04519e-05	0.000363954
SLC22A10	117.426	1.72664	0.405585	4.25716	2.07039e-05	0.000367768
NNT	346.298	1.29409	0.304053	4.25612	2.08002e-05	0.000369142
IDI1	314.78	1.30751	0.307499	4.2521	2.11779e-05	0.000374142
FAM213A	444.519	1.19228	0.280501	4.25053	2.13266e-05	0.000376429
ATF5	1125.86	1.36357	0.321527	4.24092	2.22603e-05	0.000390767
GGCX	423.902	1.21664	0.286908	4.24053	2.22992e-05	0.000390767
MT-ND4	29472.4	1.11042	0.262048	4.23745	2.2607e-05	0.000395805
CYP4A11	966.258	1.51829	0.358331	4.23711	2.26415e-05	0.000396053
ETFDH	121.395	1.41847	0.335	4.23424	2.2933e-05	0.000400077
QPRT	473.535	1.30513	0.308317	4.23308	2.30511e-05	0.000401777
F5	516.375	1.29881	0.307063	4.22979	2.33909e-05	0.000407336
MBL2	394.337	1.43021	0.338195	4.22897	2.34764e-05	0.00040846
MSMO1	825.028	1.60187	0.378865	4.22807	2.35701e-05	0.000409724
AK3	421.801	1.09178	0.25828	4.22713	2.36686e-05	0.000411071
FAM162A	414.91	1.22924	0.290812	4.22693	2.36897e-05	0.000411072
UAP1	214.469	1.15155	0.272471	4.22633	2.37537e-05	0.00041178
CD302	603.143	1.05615	0.249939	4.22564	2.38264e-05	0.000412238
ACSM3	218.482	1.74911	0.413943	4.2255	2.38415e-05	0.000412238
ECH1	695.334	1.09108	0.258289	4.22426	2.39731e-05	0.00041378
CRYL1	279.256	1.18037	0.279617	4.22137	2.4282e-05	0.000418372
SLC6A12	117.106	2.01246	0.47682	4.22059	2.4366e-05	0.000419092
COX6A1	1327.29	0.965467	0.228752	4.22059	2.43668e-05	0.000419092
PIPOX	623.668	1.59338	0.377544	4.22038	2.4389e-05	0.000419103
APOC1	70141.6	1.4102	0.334204	4.21958	2.44758e-05	0.000420225
PCSK6	474.267	1.28184	0.30409	4.21534	2.49403e-05	0.000427448
ELOVL6	171.77	1.66623	0.39551	4.21288	2.52138e-05	0.000431756
AIG1	603.717	1.39012	0.330276	4.20896	2.56552e-05	0.000438929
CBR1	799.308	1.12917	0.268728	4.20193	2.64653e-05	0.000450811
TOB1	516.181	1.21716	0.290151	4.19493	2.72962e-05	0.000463605
ATP5MC3	606.902	1.11298	0.265323	4.1948	2.73114e-05	0.000463605
ACSM2A	872.952	1.72283	0.411291	4.18884	2.80378e-05	0.000475108
FDX1	250.906	1.10532	0.263955	4.18752	2.82018e-05	0.000476232
SLC35D1	256.479	1.43516	0.342828	4.18623	2.83625e-05	0.000478118
PLCXD2	100.583	1.57606	0.376897	4.18167	2.89372e-05	0.000486543
HAO2	540.121	1.32499	0.316874	4.18144	2.89662e-05	0.000486613
SLC46A3	162.363	1.52111	0.364274	4.17572	2.97046e-05	0.000496452
CHPT1	254.012	1.27482	0.305358	4.17485	2.98177e-05	0.000497915
SLC22A7	1161.69	1.45717	0.349337	4.17125	3.02938e-05	0.000505
RDH16	1714.44	1.43018	0.342899	4.17084	3.03481e-05	0.000505207
TFR2	1831.6	1.47799	0.354369	4.17076	3.0358e-05	0.000505207
ADK	218.667	1.23365	0.295859	4.16972	3.04968e-05	0.000507084
PROS1	731.518	1.40831	0.33784	4.16857	3.06514e-05	0.000509005
NR1I3	353.034	1.23261	0.295698	4.16847	3.06645e-05	0.000509005
ALDH7A1	331.19	1.24384	0.298818	4.16251	3.14766e-05	0.00051983
PON2	212.406	1.23569	0.297539	4.15305	3.28073e-05	0.000539523
KLB	87.6848	1.71165	0.412385	4.15062	3.31569e-05	0.000543906
PRDX4	591.848	0.93028	0.224188	4.14955	3.33127e-05	0.000545993
GADD45G	571.337	0.994466	0.23976	4.14775	3.35752e-05	0.000549833
AQP11	69.7327	1.6975	0.40928	4.14753	3.36083e-05	0.000549913
DECR2	185.108	1.42787	0.344354	4.14651	3.37576e-05	0.000551827
ST6GAL1	1180.56	1.36455	0.329097	4.14635	3.37819e-05	0.000551827
RAB17	242.602	1.27253	0.306962	4.14556	3.38985e-05	0.00055327
ST3GAL6	151.381	1.32108	0.319133	4.13958	3.47937e-05	0.000564843
CYP2B6	1216.32	1.35771	0.327987	4.13953	3.48023e-05	0.000564843
SEC14L2	546.333	1.274	0.308027	4.136	3.53418e-05	0.000572513
OCIAD1	363.237	0.987224	0.238762	4.13476	3.55332e-05	0.000575136
LBP	581.274	1.53376	0.371285	4.13096	3.61244e-05	0.000582771
FST	250.815	1.39622	0.338485	4.12492	3.70866e-05	0.000596813
TMEM220	315.829	1.4316	0.347254	4.12263	3.74576e-05	0.000600306
NR0B2	427.112	1.34948	0.327398	4.12182	3.75888e-05	0.000600951
HLF	229.824	1.30098	0.315783	4.11987	3.79083e-05	0.00060455
ACOX1	605.095	1.1003	0.267106	4.11935	3.79945e-05	0.000605429
RETSAT	277.436	1.43612	0.348647	4.1191	3.80347e-05	0.000605575
SCD	2685.03	1.52515	0.370302	4.11865	3.81093e-05	0.000606267
CYP4A22	267.114	1.49936	0.364657	4.1117	3.92754e-05	0.000621957
SLC17A2	130.546	1.62233	0.394592	4.11141	3.9325e-05	0.000622055
TSKU	480.15	1.08339	0.263567	4.1105	3.94808e-05	0.000624014
AMDHD1	192.61	1.7308	0.421502	4.10628	4.02082e-05	0.00063397
CPN2	288.743	1.77442	0.432238	4.1052	4.03969e-05	0.000636371
FAM96A	233.713	1.32032	0.322004	4.10033	4.12567e-05	0.000648123
TRPM8	119.698	1.48105	0.361284	4.09942	4.14187e-05	0.000649077
SORL1	475.612	0.989441	0.241646	4.09458	4.22927e-05	0.000660429
ALDH9A1	206.667	1.36317	0.332994	4.09368	4.24577e-05	0.000662476
ACOT13	249.158	1.02018	0.249224	4.09342	4.25057e-05	0.000662695
ATP5PF	951.266	0.976097	0.238653	4.09002	4.31339e-05	0.000671416
SLC25A13	282.055	1.29174	0.315873	4.08942	4.32455e-05	0.000672616
SLC16A2	141.995	1.33516	0.326921	4.08405	4.42581e-05	0.000684654
CXCL2	660.537	1.03858	0.254361	4.08311	4.44379e-05	0.00068678
TMEM254	127.269	1.6283	0.399524	4.07559	4.58977e-05	0.000707659
SNTB1	159.899	1.28372	0.315166	4.07314	4.63829e-05	0.000712886
METTL7B	388.36	1.47337	0.361764	4.07275	4.6462e-05	0.000712978
SEC16B	128.113	1.29449	0.317933	4.07158	4.66958e-05	0.00071554
GLYCTK	614.681	1.33602	0.328135	4.07154	4.67024e-05	0.00071554
ABCD3	215.988	1.31337	0.322793	4.06877	4.72615e-05	0.000722971
CA5A	105.862	1.92305	0.472777	4.06755	4.75093e-05	0.000725623
HSPE1	623.568	1.05946	0.26063	4.06502	4.80285e-05	0.000732406
COX7B	620.52	1.00904	0.24849	4.06071	4.89245e-05	0.000743872
AGL	162.452	1.44582	0.356056	4.06067	4.89329e-05	0.000743872
AC004862.1	53.5436	1.77848	0.438198	4.05862	4.93626e-05	0.000749236
GJB2	78.1352	1.4689	0.362043	4.05726	4.96508e-05	0.000753024
CYP39A1	147.848	1.48978	0.367236	4.05672	4.97661e-05	0.000753776
CYP27A1	1339.36	1.48394	0.365803	4.05667	4.97777e-05	0.000753776
MPC2	637.427	1.01506	0.250636	4.04993	5.12331e-05	0.00077196
PLA2G12B	74.5784	1.56065	0.385481	4.04857	5.15316e-05	0.000774323
A2M	16239.2	1.30998	0.323898	4.04442	5.2452e-05	0.000786337
NAT8	187.207	1.47033	0.36443	4.0346	5.46958e-05	0.000814963
AMBP	29143.4	1.40367	0.34832	4.02981	5.58212e-05	0.000828567
SERPIND1	2691.16	1.47668	0.366765	4.02624	5.66759e-05	0.000839337
CYP8B1	713.435	1.60187	0.397967	4.02513	5.69443e-05	0.000842672
CYP4F12	236.304	1.35377	0.33665	4.0213	5.78783e-05	0.000854548
A1CF	527.201	1.4449	0.359832	4.01548	5.93239e-05	0.000873247
TSPAN6	264.697	1.37056	0.341506	4.01327	5.98838e-05	0.000878176
PDXDC1	313.328	1.16329	0.2899	4.01274	6.00184e-05	0.000878339
SMOC1	205.224	1.26732	0.315979	4.01077	6.05216e-05	0.000883543
CPT2	156.88	1.1783	0.29386	4.00975	6.07841e-05	0.000886153
CRYZ	269.851	1.41297	0.352414	4.00941	6.08718e-05	0.000886153
RTN4	858.313	1.0266	0.256085	4.00883	6.10193e-05	0.000887032
MT-CO3	29832.1	1.0172	0.253804	4.00783	6.12793e-05	0.000888832
SFXN5	118.606	1.57673	0.393418	4.00777	6.12941e-05	0.000888832
MAOA	409.825	1.16417	0.290522	4.00717	6.145e-05	0.000890431
ALDH4A1	537.214	1.3423	0.335063	4.00611	6.17269e-05	0.000893779
DHRS3	704.087	1.01856	0.25434	4.00474	6.2087e-05	0.000896996
PPARA	208.183	1.23524	0.309064	3.99672	6.42257e-05	0.000923108
PCCB	195.478	1.31429	0.328897	3.99606	6.44044e-05	0.000924314
PNPO	349.556	1.14621	0.286897	3.99521	6.46382e-05	0.000926306
SLC25A47	866.748	1.33408	0.334132	3.99268	6.53314e-05	0.000934181
ADH5	583.83	0.923508	0.231316	3.99241	6.54064e-05	0.000934568
PLGLB1	352.456	1.3413	0.336813	3.98231	6.82475e-05	0.000969482
SLC17A9	169.649	1.16634	0.293643	3.97196	7.12838e-05	0.00100748
ASL	969.81	0.922813	0.232555	3.96815	7.24341e-05	0.00102151
PRG4	801.064	1.53228	0.38656	3.96388	7.37425e-05	0.00103622
ITIH1	4205.97	1.45807	0.36812	3.96084	7.46854e-05	0.00104645
GCKR	250.926	1.37627	0.347656	3.9587	7.53592e-05	0.00105362
MPPED1	64.1174	1.88527	0.476276	3.95836	7.54655e-05	0.00105435
CFB	2167.59	1.36454	0.34502	3.95496	7.65487e-05	0.0010672
SERPINA1	70109.6	1.32149	0.334244	3.95367	7.69629e-05	0.00107144
SDC1	1413.44	1.07712	0.272647	3.95059	7.79584e-05	0.00108298
MT-ND5	2603.88	1.242	0.314591	3.94799	7.88088e-05	0.00109246
PLIN5	203.796	1.37324	0.347887	3.94736	7.90175e-05	0.00109379
HSD17B11	491.829	1.02114	0.258774	3.94605	7.94505e-05	0.00109901
HAAO	511.691	1.11105	0.281594	3.94558	7.96069e-05	0.00110039
CYP2A6	2760.15	1.38957	0.352476	3.94232	8.06972e-05	0.00111231
ABCG5	189.805	1.27216	0.322975	3.93889	8.18608e-05	0.00112676
SLC28A1	123.314	1.57558	0.400283	3.93618	8.279e-05	0.00113695
CRHBP	300.125	1.20799	0.306904	3.93605	8.28346e-05	0.00113695

## Sheet: Table S3
Table S3. 108 genes with higher expression in fibrosis regressors and lower expression in fibrosis progressors compared to stable fibrosis individuals.
Results from multivariate linear regression adjusted for baseline fibrosis stage in baseline biopsies GSE193066.
		fibrosis-regressor vs stable fibrosis				fibrosis-progressor vs stable fibrosis
Symbol	Ensembl	log2FC	SE	t.stat	pvalue	log2FC	SE	t.stat	pvalue
CRLS1	ENSG00000088766	0.219646	0.103667	2.11878	0.0387254	-0.447751	0.111877	-4.00216	0.00019275
SGMS2	ENSG00000164023	0.260862	0.114638	2.27552	0.0268672	-0.488987	0.123718	-3.95243	0.000226519
SLC35D1	ENSG00000116704	0.25303	0.0991958	2.55082	0.0136144	-0.418288	0.107052	-3.90731	0.000262042
AGMO	ENSG00000187546	0.334789	0.119753	2.79567	0.00715799	-0.458208	0.129238	-3.54547	0.000818623
MBTPS2	ENSG00000012174	0.423074	0.143932	2.9394	0.00483053	-0.543319	0.155332	-3.49779	0.000947269
EMC7	ENSG00000134153	0.220314	0.0926583	2.37771	0.0209906	-0.345895	0.0999972	-3.45905	0.00106578
LPCAT3	ENSG00000111684	0.409626	0.12253	3.34308	0.00151048	-0.454991	0.132234	-3.44079	0.00112639
SEC24B	ENSG00000138802	0.190557	0.0863919	2.20573	0.0316792	-0.318216	0.0932344	-3.41307	0.00122472
SMLR1	ENSG00000256162	0.39338	0.18224	2.15858	0.0353455	-0.669075	0.196674	-3.40194	0.00126642
RAB33B	ENSG00000172007	0.241173	0.0915517	2.63428	0.0109782	-0.327463	0.098803	-3.3143	0.0016454
TTPA	ENSG00000137561	0.306143	0.107588	2.84551	0.0062535	-0.381559	0.11611	-3.2862	0.00178809
CCL14	ENSG00000213494	0.328067	0.107328	3.05667	0.00347582	-0.374819	0.115829	-3.23597	0.00207268
CCL15-CCL14	ENSG00000161574	0.324728	0.10786	3.01065	0.00395852	-0.374828	0.116403	-3.2201	0.00217113
SLC16A10	ENSG00000112394	0.757111	0.260714	2.90399	0.00532765	-0.86841	0.281364	-3.08643	0.00319363
PIGH	ENSG00000100564	0.325158	0.136351	2.38471	0.0206338	-0.453249	0.147151	-3.08016	0.00325121
SLC30A6	ENSG00000152683	0.311686	0.127783	2.43919	0.0180367	-0.424015	0.137904	-3.07473	0.00330196
C16orf70	ENSG00000125149	0.255731	0.0989242	2.58512	0.012468	-0.325585	0.106759	-3.0497	0.00354516
ENPP1	ENSG00000197594	0.200655	0.0957467	2.09569	0.0408124	-0.31431	0.10333	-3.0418	0.00362543
CHRNB1	ENSG00000170175	0.417098	0.162593	2.56529	0.0131195	-0.518444	0.175471	-2.95458	0.004631
CBR4	ENSG00000145439	0.320346	0.0963664	3.32425	0.00159753	-0.307256	0.103999	-2.95441	0.00463321
EFNA1	ENSG00000169242	0.290761	0.134411	2.16322	0.0349687	-0.42275	0.145057	-2.91437	0.00517727
AQP3	ENSG00000165272	0.543958	0.196142	2.77329	0.00760201	-0.598987	0.211677	-2.82972	0.00652788
ACY3	ENSG00000132744	0.506258	0.205829	2.4596	0.0171421	-0.627624	0.222132	-2.82546	0.00660383
DERL2	ENSG00000072849	0.280024	0.127166	2.20203	0.0319543	-0.383024	0.137239	-2.79094	0.00724974
CLRN3	ENSG00000180745	0.400201	0.172881	2.31489	0.024449	-0.520667	0.186574	-2.79068	0.00725488
HSD17B6	ENSG00000025423	0.3279	0.122451	2.6778	0.00979695	-0.36643	0.13215	-2.77284	0.00761131
HBA1	ENSG00000206172	0.977634	0.464457	2.1049	0.0399688	-1.38824	0.501244	-2.7696	0.00767772
NAA60	ENSG00000122390;ENSG00000262621	0.183134	0.0843158	2.172	0.0342659	-0.251968	0.0909939	-2.76907	0.00768857
TMEM254	ENSG00000133678	0.313775	0.14058	2.232	0.0297851	-0.417703	0.151715	-2.75321	0.008022
PVRL3	ENSG00000177707	0.220129	0.0930983	2.36448	0.0216804	-0.274735	0.100472	-2.73445	0.00843363
SLC13A5	ENSG00000141485	0.492086	0.163178	3.01564	0.00390329	-0.481537	0.176102	-2.73441	0.0084344
ABHD2	ENSG00000140526	0.238967	0.107981	2.21304	0.0311416	-0.317178	0.116534	-2.72176	0.00872278
TSR2	ENSG00000158526	0.338245	0.116094	2.91355	0.00518889	-0.340591	0.125289	-2.71845	0.00879977
CES3	ENSG00000172828	0.480442	0.13598	3.53319	0.00085005	-0.396104	0.14675	-2.69918	0.00926017
MGST2	ENSG00000085871	0.312281	0.105783	2.9521	0.00466302	-0.307778	0.114161	-2.696	0.00933833
TSPAN9	ENSG00000011105	0.420863	0.123931	3.39596	0.00128941	-0.358793	0.133746	-2.68264	0.00967303
RER1	ENSG00000157916	0.242628	0.107483	2.25736	0.0280521	-0.30826	0.115996	-2.65751	0.0103324
SLC22A10	ENSG00000184999	0.547121	0.201732	2.71212	0.00894851	-0.576126	0.21771	-2.64631	0.0106394
RGPD3	ENSG00000153165	0.640149	0.232717	2.75076	0.00807476	-0.664326	0.251149	-2.64514	0.0106717
MPC1	ENSG00000060762	0.32475	0.142486	2.27916	0.0266348	-0.403605	0.153772	-2.6247	0.011255
FAH	ENSG00000103876	0.270638	0.115593	2.34131	0.0229371	-0.324713	0.124748	-2.60295	0.0119075
TECR	ENSG00000099797	0.296016	0.0912447	3.2442	0.00202328	-0.254651	0.0984716	-2.58603	0.0124389
RNF138	ENSG00000134758	0.348632	0.123193	2.82996	0.00652359	-0.341024	0.13295	-2.56504	0.0131278
NDUFB2	ENSG00000090266	0.190224	0.0781778	2.43322	0.0183064	-0.214446	0.0843697	-2.54175	0.0139331
GALT	ENSG00000213930	0.33342	0.111553	2.98889	0.00420787	-0.303364	0.120388	-2.51987	0.0147296
HAO2	ENSG00000116882	0.35063	0.117151	2.99297	0.00415997	-0.317873	0.12643	-2.51422	0.0149419
FAXDC2	ENSG00000170271	0.261998	0.117457	2.23059	0.0298839	-0.317137	0.12676	-2.50187	0.0154159
CRKL	ENSG00000099942	0.15135	0.0727413	2.08066	0.0422229	-0.196305	0.0785027	-2.50061	0.0154651
CCL23	ENSG00000167236	1.00284	0.323607	3.09894	0.00308153	-0.868011	0.349238	-2.48544	0.0160673
RNF128	ENSG00000133135	0.267214	0.0927344	2.88149	0.00566761	-0.248395	0.100079	-2.48198	0.0162077
TMBIM6	ENSG00000139644	0.333327	0.121616	2.74082	0.00829163	-0.322391	0.131248	-2.45635	0.0172822
C8A	ENSG00000157131	0.421141	0.128451	3.27861	0.0018286	-0.339784	0.138625	-2.4511	0.0175098
TIGD7	ENSG00000140993	0.668314	0.190817	3.50238	0.000934092	-0.504718	0.20593	-2.45092	0.0175179
CYP2J2	ENSG00000134716	0.296317	0.117008	2.53245	0.0142669	-0.309461	0.126276	-2.45068	0.0175284
SERINC5	ENSG00000164300	0.212266	0.104973	2.0221	0.0481319	-0.276628	0.113287	-2.44183	0.0179187
SERPINA10	ENSG00000140093	0.251866	0.109441	2.30139	0.0252555	-0.287177	0.118109	-2.43146	0.0183863
TMEM63B	ENSG00000137216	0.401624	0.144342	2.78245	0.00741735	-0.377015	0.155774	-2.42026	0.0189037
SLC17A2	ENSG00000112337	0.491423	0.120114	4.09132	0.000143983	-0.313427	0.129627	-2.41791	0.0190138
TBX3	ENSG00000135111	0.259716	0.124555	2.08515	0.0417974	-0.324059	0.13442	-2.41079	0.0193514
TM2D2	ENSG00000169490	0.587384	0.155959	3.76628	0.000411094	-0.405665	0.168311	-2.41021	0.0193791
YES1	ENSG00000176105	0.22418	0.0864819	2.59222	0.012242	-0.22372	0.0933316	-2.39705	0.0200179
AIG1	ENSG00000146416	0.325692	0.0989879	3.29022	0.00176696	-0.254474	0.106828	-2.38209	0.0207666
AGXT2	ENSG00000113492	0.336329	0.135118	2.48915	0.0159183	-0.346556	0.14582	-2.37659	0.0210479
SERPING1	ENSG00000149131	0.386843	0.15662	2.46995	0.0167042	-0.400866	0.169025	-2.37164	0.0213043
STRADB	ENSG00000082146	0.244633	0.0870173	2.81131	0.00686191	-0.221956	0.0939094	-2.36351	0.0217314
REPS2	ENSG00000169891	0.286835	0.0849689	3.37577	0.00136993	-0.216327	0.0916988	-2.3591	0.0219662
FAAH	ENSG00000117480	0.244838	0.116895	2.09451	0.0409216	-0.297273	0.126153	-2.35644	0.0221089
SLC16A13	ENSG00000174327	0.619306	0.221309	2.79838	0.00710579	-0.562186	0.238837	-2.35385	0.0222491
SPRY2	ENSG00000136158	0.263795	0.128986	2.04515	0.0457259	-0.325088	0.139202	-2.33537	0.0232693
MARC2	ENSG00000117791	0.307203	0.0996158	3.08388	0.00321693	-0.249617	0.107506	-2.3219	0.0240397
SLC23A1	ENSG00000170482	0.329831	0.128674	2.5633	0.0131865	-0.321078	0.138866	-2.31215	0.0246109
SPPL3	ENSG00000157837	0.45104	0.165683	2.72231	0.00871006	-0.413388	0.178805	-2.31195	0.0246229
CYP4A11	ENSG00000187048	0.444762	0.144811	3.07133	0.00333405	-0.359663	0.156281	-2.30139	0.0252554
ZDHHC16	ENSG00000171307	0.292955	0.135616	2.16018	0.0352156	-0.336464	0.146358	-2.29892	0.0254057
SLC25A17	ENSG00000100372	0.255195	0.103962	2.45469	0.0173538	-0.252633	0.112197	-2.2517	0.0284313
GPR126	ENSG00000112414	0.242477	0.095935	2.52752	0.0144467	-0.231658	0.103533	-2.23752	0.0294002
PEMT	ENSG00000133027	0.317115	0.151046	2.09946	0.0404655	-0.363115	0.16301	-2.22756	0.0300978
CERS2	ENSG00000143418	0.275029	0.103453	2.65849	0.0103059	-0.248673	0.111647	-2.22732	0.0301152
TMEM64	ENSG00000180694	0.411667	0.199852	2.05986	0.0442457	-0.4792	0.215681	-2.2218	0.0305081
IL17RC	ENSG00000163702	0.407285	0.16631	2.44895	0.0176041	-0.397237	0.179483	-2.21323	0.0311278
ORM2	ENSG00000228278	0.655087	0.259956	2.51999	0.0147252	-0.619734	0.280546	-2.20903	0.0314352
FAM134C	ENSG00000141699	0.202472	0.0947659	2.13655	0.0371829	-0.225383	0.102272	-2.20377	0.0318244
MTCH2	ENSG00000109919	0.347674	0.137492	2.52868	0.0144042	-0.325926	0.148382	-2.19653	0.0323669
MFSD1	ENSG00000118855	0.315824	0.150693	2.09581	0.0408014	-0.355933	0.162629	-2.18863	0.0329684
ARAF	ENSG00000078061	0.271089	0.112057	2.41921	0.0189529	-0.26385	0.120932	-2.1818	0.0334955
CUTC	ENSG00000119929	0.360421	0.127957	2.81674	0.00676174	-0.300575	0.138092	-2.17664	0.0338994
SDHC	ENSG00000143252	0.334196	0.133936	2.49518	0.0156781	-0.31351	0.144545	-2.16895	0.0345085
SLC43A3	ENSG00000134802	0.285506	0.130637	2.1855	0.0332092	-0.305654	0.140983	-2.16802	0.0345833
GK	ENSG00000198814	0.381258	0.175295	2.17495	0.0340322	-0.407395	0.189179	-2.15349	0.0357627
SLC43A1	ENSG00000149150	0.363504	0.140519	2.58687	0.0124122	-0.325825	0.151649	-2.14855	0.0361723
ATL2	ENSG00000119787	0.188658	0.0860865	2.19149	0.0327495	-0.199574	0.0929049	-2.14816	0.0362047
MAPK14	ENSG00000112062	0.14663	0.0574175	2.55374	0.0135129	-0.132512	0.0619652	-2.13849	0.0370178
ADRA1A	ENSG00000120907	0.289421	0.132773	2.17982	0.0336502	-0.306414	0.143289	-2.13843	0.0370225
COQ10A	ENSG00000135469	0.581133	0.210107	2.7659	0.00775426	-0.483081	0.226748	-2.13047	0.0377041
PON1	ENSG00000005421	0.417186	0.140951	2.95979	0.00456425	-0.323254	0.152115	-2.12507	0.0381732
RTN4RL2	ENSG00000186907	0.496349	0.201936	2.45795	0.0172132	-0.462953	0.217931	-2.12431	0.038239
INPP1	ENSG00000151689	0.224654	0.105374	2.13197	0.0375751	-0.241201	0.11372	-2.12101	0.0385285
MOGAT2	ENSG00000166391	0.367753	0.162952	2.25681	0.0280888	-0.372122	0.175859	-2.11603	0.0389689
VKORC1	ENSG00000167397	0.573083	0.177187	3.23433	0.00208264	-0.403949	0.191221	-2.11247	0.0392864
EPB41L5	ENSG00000115109	0.161542	0.0766845	2.10658	0.0398163	-0.174304	0.0827582	-2.10619	0.0398517
SEC14L2	ENSG00000100003	0.352477	0.10524	3.34927	0.00148286	-0.236929	0.113576	-2.08609	0.0417085
NPL	ENSG00000135838	0.216579	0.105483	2.05322	0.0449088	-0.236641	0.113837	-2.07877	0.042404
STYX	ENSG00000198252	0.259517	0.116084	2.2356	0.0295338	-0.257217	0.125278	-2.05317	0.0449138
PPAP2B	ENSG00000162407	0.34478	0.0895838	3.84869	0.000316284	-0.19848	0.0966791	-2.05298	0.0449329
HOGA1	ENSG00000241935	0.371855	0.165969	2.24051	0.0291931	-0.367032	0.179114	-2.04915	0.0453189
GNE	ENSG00000159921	0.332235	0.103728	3.20295	0.00228252	-0.228816	0.111943	-2.04403	0.0458401
ZNF257	ENSG00000197134	0.71921	0.332666	2.16196	0.0350711	-0.733578	0.359014	-2.04331	0.0459138
HNF1A	ENSG00000135100	0.285471	0.105985	2.6935	0.0094001	-0.230919	0.11438	-2.01888	0.0484766

## Sheet: Table S4
Table S4. GO Bioloical Process terms enriched among candidate genes with higher baseline expression in fibrosis regressors in Table S3.
Analysis Type:	PANTHER Overrepresentation Test (Released 20220712)
Annotation Version and Release Date:	GO Ontology database DOI: 10.5281/zenodo.6799722 Released 2022-07-01
Analyzed List:	upload_1 (Homo sapiens)
Reference List:	Homo sapiens (all genes in database)
Test Type:	FISHER
Correction:	BONFERRONI
Bonferroni count:	9290
GO term	Background frequency in the human genome	Observed frequency in the marker ist	Expected frequency in the marker ist	Over (+) or under (-) representation	Fold enrichment	p-value
monocarboxylic acid catabolic process (GO:0072329)	110	8	.59	+	13.61	2.06E-03
membrane lipid metabolic process (GO:0006643)	206	10	1.10	+	9.09	2.18E-03
carboxylic acid transport (GO:0046942)	245	11	1.31	+	8.40	1.12E-03
carboxylic acid catabolic process (GO:0046395)	224	10	1.20	+	8.36	4.57E-03
organic acid catabolic process (GO:0016054)	228	10	1.22	+	8.21	5.33E-03
organic anion transport (GO:0015711)	327	13	1.75	+	7.44	2.97E-04
small molecule catabolic process (GO:0044282)	364	14	1.94	+	7.20	1.26E-04
organic acid transport (GO:0015849)	272	10	1.45	+	6.88	2.47E-02
carboxylic acid biosynthetic process (GO:0046394)	272	10	1.45	+	6.88	2.47E-02
fatty acid metabolic process (GO:0006631)	328	12	1.75	+	6.85	2.46E-03
organic acid biosynthetic process (GO:0016053)	274	10	1.46	+	6.83	2.63E-02
glycerolipid metabolic process (GO:0046486)	362	12	1.93	+	6.20	6.76E-03
lipid biosynthetic process (GO:0008610)	604	19	3.23	+	5.89	6.57E-06
anion transport (GO:0006820)	446	14	2.38	+	5.88	1.44E-03
monocarboxylic acid metabolic process (GO:0032787)	508	15	2.71	+	5.53	1.08E-03
cellular lipid metabolic process (GO:0044255)	928	27	4.96	+	5.45	5.22E-09
organic hydroxy compound metabolic process (GO:1901615)	485	14	2.59	+	5.40	3.84E-03
oxoacid metabolic process (GO:0043436)	848	24	4.53	+	5.30	2.24E-07
organic acid metabolic process (GO:0006082)	857	24	4.58	+	5.24	2.77E-07
carboxylic acid metabolic process (GO:0019752)	822	22	4.39	+	5.01	4.83E-06
lipid metabolic process (GO:0006629)	1234	32	6.59	+	4.85	4.81E-10
small molecule metabolic process (GO:0044281)	1654	37	8.84	+	4.19	2.52E-10
cellular metabolic process (GO:0044237)	6606	61	35.29	+	1.73	5.09E-03
Unclassified (UNCLASSIFIED)	2725	4	14.56	-	.27	0.00E00

## Sheet: Table S5
Table S5. Reactome pathways enriched among candidate genes with higher baseline expression in fibrosis regressors in Table S3.
Analysis Type:	PANTHER Overrepresentation Test (Released 20220712)
Annotation Version and Release Date:	Reactome version 65 Released 2021-10-01
Analyzed List:	upload_1 (Homo sapiens)
Reference List:	Homo sapiens (all genes in database)
Test Type:	FISHER
Correction:	BONFERRONI
Bonferroni count:	2229
Reactome pathway	Background frequency in the human genome	Observed frequency in the marker ist	Expected frequency in the marker ist	Over (+) or under (-) representation	Fold enrichment	p-value
Fatty acid metabolism (R-HSA-8978868)	174	8	.93	+	8.61	1.30E-02
Metabolism of lipids (R-HSA-556833)	736	20	3.93	+	5.09	6.18E-06
Metabolism (R-HSA-1430728)	2087	40	11.15	+	3.59	5.45E-10
Unclassified (UNCLASSIFIED)	10082	34	53.86	-	.63	0.00E00

## Sheet: Table S6
Table S6. 44 genes from Table S3 that were annotated with at least one GO or Reactome pathway term related to lipid metabolism including fatty (carboxylic) acid metabolism and transport.
The GO and Reactome pathway terms were selected manually from the enriched pathway terms in Tables S4 and S5.
Gene	Pathway
ABHD2	carboxylic acid metabolic process (GO:0019752); fatty acid metabolic process (GO:0006631); glycerolipid metabolic process (GO:0046486); lipid biosynthetic process (GO:0008610); lipid metabolic process (GO:0006643)
AGMO	glycerolipid metabolic process (GO:0046486); lipid biosynthetic process (GO:0008610); lipid metabolic process (GO:0006643); Metabolism of lipids (R-HSA-556833)
AGXT2	carboxylic acid metabolic process (GO:0019752)
AIG1	carboxylic acid metabolic process (GO:0019752); fatty acid metabolic process (GO:0006631); lipid metabolic process (GO:0006643)
CBR4	carboxylic acid metabolic process (GO:0019752); fatty acid metabolic process (GO:0006631); Fatty acid metabolism (R-HSA-8978868); lipid biosynthetic process (GO:0008610); lipid metabolic process (GO:0006643); Metabolism of lipids (R-HSA-556833)
CERS2	lipid biosynthetic process (GO:0008610); lipid metabolic process (GO:0006643); Metabolism of lipids (R-HSA-556833)
CRKL	lipid metabolic process (GO:0006643)
CRLS1	glycerolipid metabolic process (GO:0046486); lipid biosynthetic process (GO:0008610); lipid metabolic process (GO:0006643); Metabolism of lipids (R-HSA-556833)
CYP2J2	carboxylic acid metabolic process (GO:0019752); fatty acid metabolic process (GO:0006631); Fatty acid metabolism (R-HSA-8978868); lipid metabolic process (GO:0006643); Metabolism of lipids (R-HSA-556833)
CYP4A11	carboxylic acid metabolic process (GO:0019752); fatty acid metabolic process (GO:0006631); Fatty acid metabolism (R-HSA-8978868); Metabolism of lipids (R-HSA-556833)
FAAH	carboxylic acid metabolic process (GO:0019752); carboxylic acid metabolic process (GO:0019752); fatty acid metabolic process (GO:0006631); fatty acid metabolic process (GO:0006631); Fatty acid metabolism (R-HSA-8978868); glycerolipid metabolic process (GO:0046486); lipid biosynthetic process (GO:0008610); lipid metabolic process (GO:0006643); lipid metabolic process (GO:0006643); Metabolism of li…
FAH	carboxylic acid metabolic process (GO:0019752); lipid metabolic process (GO:0006643)
FAXDC2	lipid biosynthetic process (GO:0008610); lipid metabolic process (GO:0006643)
GK	glycerolipid metabolic process (GO:0046486); lipid biosynthetic process (GO:0008610); lipid metabolic process (GO:0006643); Metabolism of lipids (R-HSA-556833)
GNE	carboxylic acid metabolic process (GO:0019752)
HAO2	carboxylic acid metabolic process (GO:0019752); fatty acid metabolic process (GO:0006631); Fatty acid metabolism (R-HSA-8978868); lipid metabolic process (GO:0006643); Metabolism of lipids (R-HSA-556833)
HNF1A	carboxylic acid metabolic process (GO:0019752); carboxylic acid transport (GO:0046942); fatty acid metabolic process (GO:0006631); lipid biosynthetic process (GO:0008610); lipid metabolic process (GO:0006643)
HOGA1	carboxylic acid metabolic process (GO:0019752)
HSD17B6	lipid biosynthetic process (GO:0008610); lipid metabolic process (GO:0006643)
INPP1	glycerolipid metabolic process (GO:0046486); lipid biosynthetic process (GO:0008610); lipid metabolic process (GO:0006643)
LPCAT3	glycerolipid metabolic process (GO:0046486); lipid biosynthetic process (GO:0008610); lipid metabolic process (GO:0006643); Metabolism of lipids (R-HSA-556833)
MAPK14	carboxylic acid metabolic process (GO:0019752); fatty acid metabolic process (GO:0006631); lipid metabolic process (GO:0006643)
MBTPS2	lipid metabolic process (GO:0006643); Metabolism of lipids (R-HSA-556833)
MGST2	carboxylic acid metabolic process (GO:0019752); lipid metabolic process (GO:0006643)
MOGAT2	glycerolipid metabolic process (GO:0046486); lipid biosynthetic process (GO:0008610); lipid metabolic process (GO:0006643); Metabolism of lipids (R-HSA-556833)
MPC1	carboxylic acid transport (GO:0046942)
NPL	carboxylic acid metabolic process (GO:0019752)
PEMT	glycerolipid metabolic process (GO:0046486); lipid biosynthetic process (GO:0008610); lipid metabolic process (GO:0006643); Metabolism of lipids (R-HSA-556833)
PIGH	glycerolipid metabolic process (GO:0046486); lipid biosynthetic process (GO:0008610)
PON1	carboxylic acid metabolic process (GO:0019752); Fatty acid metabolism (R-HSA-8978868); glycerolipid metabolic process (GO:0046486); lipid metabolic process (GO:0006643); Metabolism of lipids (R-HSA-556833)
PPAP2B	lipid biosynthetic process (GO:0008610); lipid metabolic process (GO:0006643); Metabolism of lipids (R-HSA-556833)
SEC24B	Metabolism of lipids (R-HSA-556833)
SERINC5	carboxylic acid metabolic process (GO:0019752); carboxylic acid transport (GO:0046942); glycerolipid metabolic process (GO:0046486); lipid biosynthetic process (GO:0008610); lipid metabolic process (GO:0006643)
SGMS2	lipid biosynthetic process (GO:0008610); lipid metabolic process (GO:0006643); Metabolism of lipids (R-HSA-556833)
SLC13A5	carboxylic acid transport (GO:0046942)
SLC16A10	carboxylic acid transport (GO:0046942)
SLC16A13	carboxylic acid transport (GO:0046942)
SLC17A2	carboxylic acid transport (GO:0046942)
SLC23A1	carboxylic acid metabolic process (GO:0019752); carboxylic acid metabolic process (GO:0019752); carboxylic acid transport (GO:0046942); carboxylic acid transport (GO:0046942)
SLC25A17	carboxylic acid metabolic process (GO:0019752); fatty acid metabolic process (GO:0006631); Fatty acid metabolism (R-HSA-8978868); lipid metabolic process (GO:0006643); Metabolism of lipids (R-HSA-556833)
SLC35D1	carboxylic acid transport (GO:0046942)
SLC43A1	carboxylic acid transport (GO:0046942)
TECR	carboxylic acid metabolic process (GO:0019752); fatty acid metabolic process (GO:0006631); Fatty acid metabolism (R-HSA-8978868); lipid biosynthetic process (GO:0008610); lipid metabolic process (GO:0006643); Metabolism of lipids (R-HSA-556833)
TTPA	lipid metabolic process (GO:0006643)

## Sheet: Table S7
Table S7. 187 genes with higher expression in fibrosis progressors and lower expression in fibrosis regressors compared to stable fibrosis individuals.
Results from multivariate linear regression adjusted for baseline fibrosis stage in baseline biopsies GSE193066.
		fibrosis-regressor vs stable fibrosis				fibrosis-progressor vs stable fibrosis
Symbol	Ensembl	log2FC	SE	t.stat	pvalue	log2FC	SE	t.stat	pvalue
INTU	ENSG00000164066	-0.509513	0.114911	-4.434	4.57771e-05	0.621363	0.124012	5.01051	6.17561e-06
ANKLE2	ENSG00000176915	-0.160839	0.0630076	-2.55269	0.0135493	0.317845	0.0679981	4.67433	2.00659e-05
NBAS	ENSG00000151779	-0.131315	0.0458954	-2.86118	0.00599174	0.196363	0.0495305	3.96449	0.000217844
SPECC1L	ENSG00000100014	-0.176723	0.0814734	-2.16909	0.0344976	0.333872	0.0879264	3.79718	0.000372726
ADAMTS12	ENSG00000151388	-0.554497	0.1551	-3.57509	0.000747256	0.625252	0.167385	3.73542	0.000453188
ALMS1	ENSG00000116127	-0.23738	0.105612	-2.24766	0.0287044	0.423304	0.113977	3.71395	0.000484888
MGEA5	ENSG00000198408	-0.240117	0.0732646	-3.27739	0.00183515	0.289226	0.0790675	3.65797	0.000577816
CORO7-PAM16	ENSG00000103426	-0.165304	0.0783151	-2.11076	0.0394396	0.309141	0.0845179	3.6577	0.000578295
BRD1	ENSG00000100425	-0.182771	0.0892603	-2.04762	0.0454745	0.351334	0.09633	3.6472	0.000597556
ZNF521	ENSG00000198795	-0.428092	0.164834	-2.59711	0.0120888	0.634972	0.17789	3.56947	0.000760337
ZNF407	ENSG00000215421	-0.213957	0.103852	-2.06021	0.0442108	0.396236	0.112078	3.53537	0.000844383
KLC1	ENSG00000126214	-0.177605	0.0741198	-2.39619	0.02006	0.279348	0.0799903	3.49227	0.000963365
JAK3	ENSG00000105639	-0.595086	0.178195	-3.33952	0.00152656	0.664033	0.192309	3.45295	0.00108566
TANC1	ENSG00000115183	-0.504309	0.118985	-4.23842	8.84522e-05	0.43544	0.128409	3.39103	0.00130864
KIAA0408	ENSG00000189367	-0.989524	0.442367	-2.23689	0.029444	1.61084	0.477404	3.37418	0.00137648
FNBP1	ENSG00000187239	-0.202376	0.0972084	-2.08188	0.042107	0.350807	0.104908	3.34396	0.00150651
SGK223	ENSG00000182319	-0.487165	0.175634	-2.77375	0.00759257	0.628535	0.189545	3.31602	0.001637
GLI2	ENSG00000074047	-0.984866	0.317587	-3.10109	0.00306265	1.13341	0.342741	3.30689	0.00168193
CHST15	ENSG00000182022	-0.349179	0.137694	-2.5359	0.014142	0.489937	0.1486	3.29701	0.00173185
STARD9	ENSG00000159433	-0.530481	0.118504	-4.47646	3.96157e-05	0.421607	0.12789	3.29663	0.00173382
LRRC43	ENSG00000158113	-1.14446	0.470654	-2.43165	0.0183779	1.66913	0.507932	3.28614	0.00178843
USP4	ENSG00000114316	-0.211471	0.0648861	-3.25912	0.0019366	0.222169	0.0700253	3.17269	0.00249216
PTGIS	ENSG00000124212	-0.469004	0.147255	-3.18499	0.00240486	0.486795	0.158918	3.06319	0.00341211
PSTPIP1	ENSG00000140368	-0.474607	0.176595	-2.68754	0.00954894	0.583649	0.190582	3.06245	0.00341926
ANKRD11	ENSG00000167522	-0.272581	0.132922	-2.05068	0.0451642	0.437547	0.14345	3.05017	0.0035405
ING4	ENSG00000111653	-0.260075	0.113402	-2.29338	0.0257451	0.37206	0.122384	3.04009	0.00364295
ACTN1	ENSG00000072110	-0.152414	0.0698781	-2.18114	0.033547	0.228117	0.0754127	3.02491	0.00380259
NIN	ENSG00000100503	-0.290758	0.120331	-2.41632	0.0190889	0.391979	0.129862	3.01844	0.00387267
UTRN	ENSG00000152818	-0.265497	0.11085	-2.39511	0.0201134	0.357991	0.119629	2.9925	0.00416553
ARHGEF1	ENSG00000076928	-0.234957	0.11488	-2.04523	0.0457172	0.370835	0.123979	2.99111	0.00418182
SPEF2	ENSG00000152582	-0.344156	0.13775	-2.49842	0.0155507	0.443329	0.14866	2.98217	0.0042878
MICAL1	ENSG00000135596	-0.521131	0.178659	-2.91691	0.00514105	0.5747	0.192809	2.98066	0.00430589
ENTPD4	ENSG00000197217	-0.241322	0.092356	-2.61296	0.0116033	0.297046	0.099671	2.98026	0.00431072
SMG6	ENSG00000070366	-0.162528	0.0801764	-2.02713	0.0475976	0.255855	0.0865267	2.95695	0.00460052
BCL11B	ENSG00000127152	-1.25783	0.303844	-4.13972	0.000122755	0.956751	0.32791	2.91772	0.00512946
ITGAE	ENSG00000083457	-0.454458	0.191468	-2.37355	0.0212052	0.600529	0.206633	2.90627	0.00529427
COL4A4	ENSG00000081052	-0.481146	0.18812	-2.55765	0.0133787	0.589007	0.20302	2.90122	0.00536842
SYNPO2	ENSG00000172403	-0.516882	0.184885	-2.7957	0.00715732	0.576303	0.199528	2.88832	0.00556231
RAPGEF6	ENSG00000158987	-0.289382	0.0742949	-3.89504	0.000272601	0.23071	0.0801794	2.87742	0.00573128
FHOD1	ENSG00000135723	-0.352055	0.149294	-2.35814	0.0220181	0.462344	0.161119	2.86959	0.00585555
IL16	ENSG00000172349	-0.283074	0.13493	-2.09794	0.0406048	0.413018	0.145617	2.83634	0.00641158
OSCP1	ENSG00000116885	-0.443444	0.181352	-2.44521	0.0177689	0.553152	0.195716	2.8263	0.00658888
MYH10	ENSG00000133026	-0.261234	0.0941997	-2.77319	0.00760405	0.286099	0.101661	2.81425	0.00680751
ITGA9	ENSG00000144668	-0.283882	0.0841107	-3.37509	0.0013727	0.254385	0.0907726	2.80245	0.00702821
SVEP1	ENSG00000165124	-0.566738	0.151892	-3.7312	0.000459257	0.458679	0.163922	2.79815	0.00711011
RUNX1T1	ENSG00000079102	-0.36937	0.17117	-2.15792	0.0353996	0.51687	0.184727	2.79802	0.00711264
MICALL2	ENSG00000164877	-0.524361	0.143806	-3.64631	0.000599213	0.43373	0.155196	2.79473	0.00717612
ATAD2B	ENSG00000119778	-0.189293	0.0908098	-2.0845	0.0418591	0.271885	0.0980022	2.77427	0.00758203
PPIP5K1	ENSG00000168781	-0.551811	0.15673	-3.52077	0.000883023	0.467715	0.169144	2.76519	0.00776883
AREL1	ENSG00000119682	-0.208897	0.0660243	-3.16394	0.00255612	0.196953	0.0712537	2.76411	0.00779145
SLFN12L	ENSG00000205045	-0.491486	0.18954	-2.59305	0.0122159	0.562631	0.204552	2.75055	0.00807914
ERCC6-PGBD3	ENSG00000258838	-0.197775	0.0912928	-2.16638	0.0347144	0.270334	0.0985235	2.74386	0.00822483
PGBD3	ENSG00000243251	-0.19853	0.0908487	-2.18528	0.0332262	0.268948	0.0980443	2.74312	0.00824087
ANKRD44	ENSG00000065413	-0.234777	0.109816	-2.13791	0.0370672	0.324361	0.118514	2.7369	0.00837873
UACA	ENSG00000137831	-0.296852	0.129991	-2.28364	0.0263519	0.383337	0.140287	2.73252	0.00847684
PARP8	ENSG00000151883	-0.326677	0.11576	-2.82203	0.00666554	0.341258	0.124928	2.73163	0.00849692
PNKP	ENSG00000039650	-0.218882	0.0931252	-2.35041	0.0224357	0.27265	0.100501	2.7129	0.00893005
ZBTB40	ENSG00000184677	-0.120086	0.0583328	-2.05864	0.0443669	0.170618	0.0629529	2.71025	0.00899306
STK10	ENSG00000072786	-0.30169	0.103725	-2.90855	0.00526099	0.302032	0.111941	2.69815	0.0092855
PRDM2	ENSG00000116731	-0.177291	0.0711969	-2.49015	0.0158783	0.206303	0.076836	2.68498	0.00961356
PAPLN	ENSG00000100767	-0.467653	0.197306	-2.37019	0.0213798	0.571263	0.212933	2.68283	0.00966806
ABCD2	ENSG00000173208	-1.03471	0.343424	-3.01293	0.00393317	0.991808	0.370625	2.67604	0.00984223
FLNA	ENSG00000196924	-0.535166	0.162962	-3.28398	0.00179982	0.470496	0.17587	2.67525	0.00986266
PTPRM	ENSG00000173482	-0.236718	0.101105	-2.34132	0.0229365	0.290628	0.109112	2.66356	0.0101698
FILIP1	ENSG00000118407	-0.614276	0.183511	-3.34735	0.00149135	0.526605	0.198046	2.659	0.010292
CAMSAP1	ENSG00000130559	-0.203488	0.0959634	-2.12047	0.038576	0.274815	0.103564	2.65357	0.0104393
FUT8	ENSG00000033170	-0.406422	0.164808	-2.46603	0.0168689	0.471348	0.177861	2.65009	0.0105348
PDZRN3	ENSG00000121440	-0.645953	0.289225	-2.23339	0.0296878	0.826655	0.312133	2.6484	0.0105812
CEP85L	ENSG00000111860	-0.206941	0.0905016	-2.2866	0.0261662	0.257908	0.0976697	2.64061	0.0107985
SACS	ENSG00000151835	-0.323918	0.123442	-2.62405	0.0112741	0.351671	0.133219	2.6398	0.0108215
LYST	ENSG00000143669	-0.234448	0.0673069	-3.48326	0.000990173	0.191402	0.0726379	2.63502	0.010957
CRYBG3	ENSG00000080200	-0.360057	0.108942	-3.30502	0.00169129	0.308965	0.117571	2.6279	0.0111619
NLRP1	ENSG00000091592	-0.394924	0.135563	-2.91321	0.00519381	0.381278	0.1463	2.60613	0.01181
CABIN1	ENSG00000099991	-0.261325	0.0907217	-2.88051	0.0056829	0.254793	0.0979072	2.60239	0.0119249
KALRN	ENSG00000160145	-0.392728	0.112116	-3.50287	0.000932716	0.314298	0.120996	2.59759	0.0120738
CPM	ENSG00000135678	-0.235161	0.0870609	-2.70111	0.00921318	0.2433	0.0939564	2.58949	0.0123284
GABBR1	ENSG00000204681	-0.527849	0.164725	-3.20442	0.00227277	0.45772	0.177772	2.57475	0.012805
ANK3	ENSG00000151150	-0.506313	0.16732	-3.02602	0.00379077	0.464658	0.180572	2.57325	0.0128544
SPTAN1	ENSG00000197694	-0.184713	0.088905	-2.07765	0.042511	0.246773	0.0959466	2.57198	0.0128962
ZBTB1	ENSG00000126804	-0.220527	0.0977815	-2.25531	0.0281894	0.271146	0.105526	2.56947	0.0129798
NFASC	ENSG00000163531	-0.667351	0.22159	-3.01164	0.00394745	0.61415	0.239141	2.56815	0.0130238
PROB1	ENSG00000228672	-0.812365	0.404288	-2.00937	0.0495068	1.11828	0.436309	2.56305	0.0131952
FMNL3	ENSG00000161791	-0.29513	0.119488	-2.46995	0.0167043	0.329598	0.128952	2.55597	0.0134363
ABCA7	ENSG00000064687	-0.3533	0.149482	-2.3635	0.0217321	0.412174	0.161321	2.55499	0.0134701
MAP4	ENSG00000047849	-0.329287	0.0878314	-3.74908	0.000434075	0.242039	0.094788	2.55348	0.0135221
SLMO1	ENSG00000141391	-1.10397	0.52693	-2.0951	0.0408673	1.45029	0.568665	2.55034	0.0136309
CHD3	ENSG00000170004	-0.492489	0.173446	-2.83944	0.00635778	0.47688	0.187184	2.54766	0.0137246
FAM111A	ENSG00000166801	-0.286609	0.128484	-2.23069	0.0298769	0.35119	0.138661	2.53273	0.0142566
CLEC2D	ENSG00000069493	-0.416347	0.179811	-2.31547	0.0244146	0.490627	0.194052	2.52832	0.0144173
EVL	ENSG00000196405	-0.316897	0.104915	-3.02051	0.00385008	0.285987	0.113225	2.52584	0.0145083
SIN3B	ENSG00000127511	-0.207533	0.0855166	-2.42682	0.0185992	0.23268	0.0922898	2.52119	0.0146804
KIAA1731	ENSG00000166004	-0.1761	0.0867022	-2.03109	0.0471806	0.234964	0.0935693	2.51112	0.0150598
BNIP3L	ENSG00000104765	-0.169019	0.0801278	-2.10937	0.0395642	0.216821	0.0864742	2.50735	0.0152041
COL14A1	ENSG00000187955	-0.479167	0.210531	-2.27599	0.0268371	0.569304	0.227206	2.50567	0.0152686
DOCK10	ENSG00000135905	-0.318893	0.102988	-3.09642	0.00310381	0.278199	0.111145	2.50304	0.0153706
OBSCN	ENSG00000154358	-0.572709	0.153494	-3.73114	0.000459344	0.410901	0.165652	2.48051	0.0162675
DGKA	ENSG00000065357	-0.415384	0.171264	-2.42541	0.0186642	0.455687	0.184828	2.46546	0.0168931
HCLS1	ENSG00000180353	-0.259345	0.124105	-2.08972	0.0413676	0.329721	0.133934	2.46181	0.0170481
CACNA1C	ENSG00000151067	-0.537121	0.201379	-2.66722	0.0100729	0.534202	0.217329	2.45804	0.0172093
ZNF532	ENSG00000074657	-0.545204	0.158408	-3.44177	0.00112304	0.420139	0.170954	2.45761	0.0172278
DYNC2H1	ENSG00000187240	-0.462019	0.129104	-3.57865	0.000739093	0.340698	0.13933	2.44527	0.0177661
ARHGEF25	ENSG00000240771	-0.624683	0.233418	-2.67624	0.00983698	0.615832	0.251905	2.4447	0.0177915
NDE1	ENSG00000072864	-0.58917	0.193732	-3.04115	0.00363208	0.509591	0.209077	2.43734	0.0181199
PLCG1	ENSG00000124181	-0.2868	0.115202	-2.48954	0.0159025	0.302392	0.124326	2.43224	0.0183506
TATDN2	ENSG00000157014	-0.253426	0.125386	-2.02116	0.0482319	0.32875	0.135317	2.42947	0.0184773
TRIO	ENSG00000038382	-0.165457	0.0734569	-2.25244	0.0283815	0.191686	0.079275	2.41799	0.01901
MTHFD1L	ENSG00000120254	-0.576785	0.177651	-3.24673	0.00200832	0.463274	0.191721	2.41639	0.0190853
CXorf23	ENSG00000173681	-0.249452	0.111284	-2.24158	0.0291197	0.28936	0.120098	2.40937	0.0194193
PLCB2	ENSG00000137841	-0.263369	0.122126	-2.15654	0.0355122	0.316024	0.131799	2.39778	0.0199819
RASAL3	ENSG00000105122	-0.565886	0.188917	-2.99542	0.00413154	0.488621	0.20388	2.39661	0.0200392
FAM13B	ENSG00000031003	-0.21744	0.106985	-2.03243	0.0470403	0.276182	0.115459	2.39205	0.0202654
ARHGAP31	ENSG00000031081	-0.370773	0.124105	-2.98757	0.0042234	0.319814	0.133935	2.38784	0.0204759
IFT80	ENSG00000068885	-0.395178	0.116328	-3.39709	0.00128505	0.298832	0.125542	2.38033	0.0208561
DZIP1L	ENSG00000158163	-0.648675	0.250765	-2.58679	0.0124147	0.643871	0.270626	2.37919	0.0209146
DDX24	ENSG00000089737	-0.257557	0.10697	-2.40775	0.0194971	0.274387	0.115442	2.37683	0.0210359
ZNF101	ENSG00000181896	-0.373536	0.135111	-2.76467	0.00777983	0.344104	0.145812	2.35992	0.0219226
TP53BP1	ENSG00000067369	-0.216236	0.0945243	-2.28763	0.0261019	0.24021	0.102011	2.35474	0.0222006
ARHGEF6	ENSG00000129675	-0.239495	0.114862	-2.08506	0.0418057	0.291452	0.12396	2.35118	0.0223937
ACAP2	ENSG00000114331	-0.169695	0.0762391	-2.22582	0.0302213	0.193403	0.0822775	2.35062	0.0224245
CHI3L1	ENSG00000133048	-1.16245	0.538837	-2.15732	0.0354481	1.35363	0.581515	2.32776	0.0237016
OGT	ENSG00000147162	-0.270313	0.0834558	-3.239	0.0020544	0.209409	0.0900659	2.32507	0.0238564
GCC2	ENSG00000135968	-0.216892	0.107563	-2.01642	0.0487416	0.269142	0.116082	2.31855	0.0242347
MYCBP2	ENSG00000005810	-0.185219	0.0646228	-2.86615	0.00591088	0.161179	0.0697412	2.3111	0.0246734
CCDC93	ENSG00000125633	-0.237487	0.0848631	-2.79848	0.00710394	0.211386	0.0915846	2.30809	0.0248523
AAK1	ENSG00000115977	-0.173541	0.0838829	-2.06885	0.0433613	0.208629	0.0905267	2.30462	0.0250607
AGTPBP1	ENSG00000135049	-0.237159	0.087469	-2.71135	0.00896689	0.216902	0.0943969	2.29776	0.0254762
INPP4B	ENSG00000109452	-0.525453	0.20329	-2.58475	0.01248	0.503607	0.219391	2.29548	0.025616
FGD6	ENSG00000180263	-0.358425	0.105762	-3.38897	0.00131677	0.26106	0.114139	2.28721	0.0261278
SPATA6	ENSG00000132122	-0.485228	0.159664	-3.03906	0.00365359	0.392269	0.17231	2.27653	0.0268024
RNF213	ENSG00000173821	-0.245346	0.112559	-2.17971	0.0336586	0.276033	0.121474	2.27237	0.0270697
PTK7	ENSG00000112655	-0.829149	0.393686	-2.10612	0.0398578	0.963201	0.424867	2.26706	0.0274136
MACF1	ENSG00000127603	-0.201617	0.0881545	-2.28709	0.0261355	0.21562	0.0951367	2.26643	0.0274549
MYO5A	ENSG00000197535	-0.571672	0.125568	-4.5527	3.05212e-05	0.306672	0.135513	2.26304	0.0276768
FER	ENSG00000151422	-0.398973	0.122781	-3.24946	0.00199234	0.299544	0.132506	2.26061	0.0278372
FAM115C	ENSG00000170379	-1.09095	0.479675	-2.27436	0.0269418	1.16723	0.517667	2.2548	0.0282233
TRAK2	ENSG00000115993	-0.151619	0.0694971	-2.18166	0.0335069	0.169047	0.0750015	2.25391	0.0282826
WDR17	ENSG00000150627	-0.617235	0.238593	-2.58698	0.0124085	0.580101	0.25749	2.2529	0.0283503
SECISBP2L	ENSG00000138593	-0.114093	0.0523029	-2.18139	0.0335276	0.127096	0.0564455	2.25165	0.0284345
CABYR	ENSG00000154040	-0.50616	0.234919	-2.15461	0.0356705	0.567283	0.253526	2.23758	0.0293962
LSP1	ENSG00000130592	-0.431289	0.165766	-2.60179	0.0119435	0.398912	0.178896	2.22986	0.0299356
MYH9	ENSG00000100345	-0.268211	0.114392	-2.34467	0.022751	0.274988	0.123453	2.22748	0.0301039
FCRL2	ENSG00000132704	-1.14752	0.45309	-2.53267	0.0142589	1.08578	0.488976	2.22051	0.0306005
FBLN2	ENSG00000163520	-0.475716	0.221476	-2.14794	0.0362228	0.529783	0.239017	2.21651	0.0308896
PLEKHG2	ENSG00000090924	-0.382832	0.144854	-2.64288	0.010735	0.346396	0.156327	2.21584	0.0309382
PORCN	ENSG00000102312	-1.06878	0.454087	-2.35368	0.022258	1.08502	0.490053	2.21409	0.031065
SYTL2	ENSG00000137501	-0.482131	0.183322	-2.62997	0.0111021	0.436833	0.197842	2.20799	0.0315118
ZNF438	ENSG00000183621	-0.323181	0.131962	-2.44905	0.0175997	0.314187	0.142414	2.20616	0.0316472
FMN1	ENSG00000248905	-0.56939	0.176269	-3.23023	0.00210778	0.417482	0.19023	2.19462	0.0325114
SLC34A3	ENSG00000198569	-0.97969	0.331966	-2.95117	0.00467511	0.78206	0.358259	2.18295	0.0334068
LATS1	ENSG00000131023	-0.244202	0.0771249	-3.16631	0.00253861	0.18162	0.0832335	2.18206	0.0334756
PABPC4L	ENSG00000254535	-0.953908	0.433797	-2.19897	0.0321829	1.01724	0.468155	2.17286	0.0341975
BACH1	ENSG00000156273	-0.234452	0.07892	-2.97075	0.00442688	0.184812	0.0851708	2.1699	0.0344331
DNMT1	ENSG00000130816	-0.383048	0.134683	-2.84407	0.00627816	0.315064	0.145351	2.16761	0.0346154
CCDC57	ENSG00000176155	-0.520811	0.15231	-3.41941	0.00120152	0.35496	0.164373	2.15948	0.0352726
DPYSL3	ENSG00000113657	-0.757207	0.24195	-3.1296	0.00282219	0.563574	0.261113	2.15835	0.0353643
ZNF333	ENSG00000160961	-0.247777	0.109939	-2.25377	0.0282924	0.25399	0.118647	2.14073	0.0368283
ARHGDIG	ENSG00000242173	-1.24729	0.487733	-2.55731	0.0133902	1.12662	0.526363	2.14038	0.0368574
BIN2	ENSG00000110934	-0.410045	0.122533	-3.3464	0.00149558	0.280701	0.132238	2.12269	0.0383808
TMEM173	ENSG00000184584	-0.384778	0.169451	-2.27073	0.0271757	0.387813	0.182873	2.12067	0.0385584
NAV1	ENSG00000134369	-0.370632	0.115261	-3.21558	0.00219998	0.263162	0.12439	2.11562	0.0390055
TTC26	ENSG00000105948	-0.703415	0.3436	-2.0472	0.0455175	0.784403	0.370814	2.11535	0.0390289
AKAP10	ENSG00000108599	-0.193015	0.0594298	-3.24777	0.0020022	0.135464	0.0641369	2.11211	0.0393185
SFPQ	ENSG00000116560	-0.19148	0.0872668	-2.19418	0.0325444	0.198734	0.0941787	2.11018	0.0394916
THEMIS	ENSG00000172673	-1.0926	0.273727	-3.99158	0.000199503	0.620649	0.295408	2.10099	0.0403247
VLDLR	ENSG00000147852	-0.653826	0.212151	-3.08189	0.00323528	0.479903	0.228954	2.09606	0.040778
TRERF1	ENSG00000124496	-0.475626	0.197465	-2.40867	0.019453	0.443994	0.213104	2.08346	0.0419576
TRAF3IP3	ENSG00000009790	-0.327236	0.15992	-2.04625	0.0456142	0.359464	0.172587	2.0828	0.0420198
LAMA2	ENSG00000196569	-0.59656	0.1578	-3.78048	0.000393009	0.354197	0.170298	2.07986	0.0422991
RSF1	ENSG00000048649	-0.207354	0.0899473	-2.30528	0.0250204	0.201753	0.0970715	2.0784	0.0424392
BIRC3	ENSG00000023445	-0.542437	0.179931	-3.0147	0.00391363	0.403329	0.194182	2.07707	0.0425665
CCBE1	ENSG00000183287	-0.641232	0.223929	-2.86355	0.00595315	0.501306	0.241665	2.07438	0.0428248
COL6A2	ENSG00000142173	-0.385358	0.146219	-2.63548	0.0109438	0.327124	0.1578	2.07303	0.0429554
ADAMTSL2	ENSG00000197859	-0.756641	0.219815	-3.44217	0.00112171	0.490043	0.237225	2.06573	0.0436666
FMNL1	ENSG00000184922	-0.304654	0.13584	-2.24275	0.0290397	0.302655	0.146599	2.06451	0.0437859
SAMD9L	ENSG00000177409	-0.458615	0.210994	-2.17359	0.0341397	0.468876	0.227706	2.05913	0.0443176
SYNE2	ENSG00000054654	-0.305594	0.126875	-2.40864	0.0194545	0.280403	0.136923	2.04788	0.0454481
RNPC3	ENSG00000185946	-0.180688	0.08435	-2.14212	0.0367107	0.186393	0.0910309	2.04758	0.0454781
TRPC4	ENSG00000133107	-1.52297	0.491512	-3.09854	0.00308504	1.08594	0.530442	2.04723	0.045514
KCNA2	ENSG00000177301	-1.10786	0.403435	-2.74608	0.00817619	0.889595	0.435388	2.04322	0.0459232
CLIP4	ENSG00000115295	-0.477653	0.185623	-2.57325	0.0128544	0.408063	0.200325	2.03701	0.0465633
HECW1	ENSG00000002746	-1.04977	0.442015	-2.37497	0.0211319	0.969987	0.477025	2.03341	0.046938
MDGA1	ENSG00000112139	-1.52508	0.6114	-2.49441	0.0157089	1.33584	0.659825	2.02454	0.047872
NBEAL2	ENSG00000160796	-0.336518	0.146039	-2.3043	0.02508	0.318383	0.157606	2.02012	0.0483436
GALNT10	ENSG00000164574	-0.262963	0.113007	-2.32697	0.023747	0.246125	0.121957	2.01813	0.0485572
OFD1	ENSG00000046651	-0.243457	0.113112	-2.15236	0.0358562	0.246198	0.122071	2.01685	0.0486952
TSHZ3	ENSG00000121297	-0.765954	0.363698	-2.10602	0.0398671	0.787758	0.392504	2.007	0.0497662
ZBP1	ENSG00000124256	-1.1143	0.327978	-3.3975	0.00128345	0.709801	0.353955	2.00535	0.0499486

## Sheet: Table S8
Table S8. GO Cellular Components terms enriched among candidate genes with higher baseline expression in fibrosis progressors in Table S7.
Analysis Type:	PANTHER Overrepresentation Test (Released 20220712)
Annotation Version and Release Date:	GO Ontology database DOI: 10.5281/zenodo.6799722 Released 2022-07-01
Analyzed List:	upload_1 (Homo sapiens)
Reference List:	Homo sapiens (all genes in database)
Test Type:	FISHER
Correction:	BONFERRONI
Bonferroni count:	1581
GO term	Background frequency in the human genome	Observed frequency in the marker ist	Expected frequency in the marker ist	Over (+) or under (-) representation	Fold enrichment	p-value
actin filament bundle (GO:0032432)	80	7	.72	+	9.74	2.01E-02
lamellipodium (GO:0030027)	205	13	1.84	+	7.06	1.31E-04
cell leading edge (GO:0031252)	427	21	3.84	+	5.47	9.61E-07
actin cytoskeleton (GO:0015629)	510	22	4.58	+	4.80	3.77E-06
cell cortex (GO:0005938)	317	13	2.85	+	4.56	1.37E-02
axon (GO:0030424)	649	20	5.83	+	3.43	3.72E-03
supramolecular polymer (GO:0099081)	1056	29	9.49	+	3.06	1.76E-04
supramolecular fiber (GO:0099512)	1047	28	9.41	+	2.98	5.07E-04
cell projection (GO:0042995)	2391	60	21.48	+	2.79	1.27E-10
plasma membrane bounded cell projection (GO:0120025)	2282	56	20.50	+	2.73	2.93E-09
cytoskeleton (GO:0005856)	2401	57	21.57	+	2.64	6.48E-09
anchoring junction (GO:0070161)	1336	31	12.00	+	2.58	2.18E-03
supramolecular complex (GO:0099080)	1410	32	12.67	+	2.53	2.29E-03
microtubule cytoskeleton (GO:0015630)	1374	29	12.35	+	2.35	3.30E-02
cell junction (GO:0030054)	2136	41	19.19	+	2.14	4.66E-03
intracellular non-membrane-bounded organelle (GO:0043232)	5225	81	46.95	+	1.73	9.95E-05
non-membrane-bounded organelle (GO:0043228)	5226	81	46.96	+	1.72	1.00E-04
cytosol (GO:0005829)	5458	81	49.04	+	1.65	9.31E-04
cytoplasm (GO:0005737)	12097	144	108.70	+	1.32	1.08E-04
intracellular organelle (GO:0043229)	13254	150	119.09	+	1.26	1.44E-03
intracellular anatomical structure (GO:0005622)	14945	166	134.29	+	1.24	2.65E-05
organelle (GO:0043226)	14064	156	126.37	+	1.23	1.53E-03
Unclassified (UNCLASSIFIED)	1640	2	14.74	-	.14	0.00E00

## Sheet: Table S9
Table S9. GO Bioloical Process terms enriched among candidate genes with higher baseline expression in fibrosis progressors in Table S7.
Analysis Type:	PANTHER Overrepresentation Test (Released 20220712)
Annotation Version and Release Date:	GO Ontology database DOI: 10.5281/zenodo.6799722 Released 2022-07-01
Analyzed List:	upload_1 (Homo sapiens)
Reference List:	Homo sapiens (all genes in database)
Test Type:	FISHER
Correction:	BONFERRONI
Bonferroni count:	9290
GO term	Background frequency in the human genome	Observed frequency in the marker ist	Expected frequency in the marker ist	Over (+) or under (-) representation	Fold enrichment	p-value
microtubule-based transport (GO:0099111)	203	12	1.82	+	6.58	5.01E-03
actin filament-based process (GO:0030029)	611	25	5.49	+	4.55	4.69E-06
actin cytoskeleton organization (GO:0030036)	549	22	4.93	+	4.46	8.03E-05
microtubule-based movement (GO:0007018)	385	15	3.46	+	4.34	2.95E-02
cell morphogenesis involved in differentiation (GO:0000904)	556	21	5.00	+	4.20	4.75E-04
supramolecular fiber organization (GO:0097435)	580	19	5.21	+	3.65	1.68E-02
microtubule-based process (GO:0007017)	809	25	7.27	+	3.44	1.02E-03
plasma membrane bounded cell projection organization (GO:0120036)	1115	34	10.02	+	3.39	5.18E-06
cytoskeleton organization (GO:0007010)	1240	37	11.14	+	3.32	1.41E-06
cell morphogenesis (GO:0000902)	713	21	6.41	+	3.28	2.40E-02
cell projection organization (GO:0030030)	1161	34	10.43	+	3.26	1.42E-05
organelle organization (GO:0006996)	3026	57	27.19	+	2.10	2.84E-04
cellular component organization (GO:0016043)	5523	94	49.63	+	1.89	8.00E-08
cellular component organization or biogenesis (GO:0071840)	5727	94	51.46	+	1.83	5.11E-07
system development (GO:0048731)	3838	62	34.49	+	1.80	1.50E-02
multicellular organism development (GO:0007275)	4228	67	37.99	+	1.76	8.87E-03
cellular process (GO:0009987)	15044	162	135.18	+	1.20	2.27E-02
Unclassified (UNCLASSIFIED)	2725	11	24.49	-	.45	0.00E00

## Sheet: Table S10
Table S10. GO Molecular Function terms enriched among candidate genes with higher baseline expression in fibrosis progressors in Table S7.
Analysis Type:	PANTHER Overrepresentation Test (Released 20220712)
Annotation Version and Release Date:	GO Ontology database DOI: 10.5281/zenodo.6799722 Released 2022-07-01
Analyzed List:	upload_1 (Homo sapiens)
Reference List:	Homo sapiens (all genes in database)
Test Type:	FISHER
Correction:	BONFERRONI
Bonferroni count:	3042
GO term	Background frequency in the human genome	Observed frequency in the marker ist	Expected frequency in the marker ist	Over (+) or under (-) representation	Fold enrichment	p-value
actin filament binding (GO:0051015)	209	13	1.88	+	6.92	3.12E-04
guanyl-nucleotide exchange factor activity (GO:0005085)	231	11	2.08	+	5.30	3.53E-02
actin binding (GO:0003779)	446	21	4.01	+	5.24	3.90E-06
small GTPase binding (GO:0031267)	284	13	2.55	+	5.09	8.44E-03
GTPase binding (GO:0051020)	316	13	2.84	+	4.58	2.56E-02
cytoskeletal protein binding (GO:0008092)	999	38	8.98	+	4.23	2.10E-10
GTPase regulator activity (GO:0030695)	499	17	4.48	+	3.79	1.20E-02
nucleoside-triphosphatase regulator activity (GO:0060589)	500	17	4.49	+	3.78	1.23E-02
protein-containing complex binding (GO:0044877)	1304	32	11.72	+	2.73	8.28E-04
binding (GO:0005488)	16540	172	148.62	+	1.16	7.35E-03
Unclassified (UNCLASSIFIED)	2371	5	21.30	-	.23	0.00E00

[truncated: 7 more sheets: Table S11, Table S12, Table S13, Table S14, Table S15, Table S16, Table S17]
